# Supplementary material for: Metabolic profiling reveals local and systemic responses of kiwifruit to Pseudomonas syringae pv. actinidiae
Source: Plant Direct. 2020 Dec 16;4(12):e00297. doi: 10.1002/pld3.297 (PMC7739878; doi:10.1002/pld3.297)
Supplement: Supplementary file 2 — Table S1 [file PLD3-4-e00297-s002.csv]

		1,3-Dimethylurate	2-Hydroxybutyrate	Acetate	Alanine	Arginine	Asparagine	Aspartate	Betaine	Chlorogenate	Choline	Epicatechin	Ethanolamine	Ferulate	Formate	Fructose	Fumarate	Galactose	Glucose	Glutamate	Glutamine	Isobutyrate	Isoleucine	Lactate	Leucine	Lysine	Methanol	O-Phosphocholine	Phenylalanine	Pipecolate	Proline	Putrescine	Pyruvate	Serine	Sucrose	Threonine	Trehalose	UDP-galactose	UDP-glucose	Valine	myo-Inositol	sn-Glycero-3-phosphocholine
JY1	A	0.1093	0	0	0.2107	0.0549	0.0252	0.4302	0.035	0.2256	0.3294	0.4441	0.0898	1.8544	0.012	4.8622	0.0297	0.0223	4.1115	0.8141	0.3777	0	0.0072	0.0086	0.0056	0	0	0.0154	0.0162	0.0159	0.1011	0.0208	0	0.4046	5.3863	0.0358	0	0.0088	0.0146	0.0195	3.4467	0.004
JY2	A	0.1281	0	0	0.1019	0.9171	0.2306	0.3902	0.0473	0.3087	0.4343	0.5104	0.1006	1.9133	0.0122	2.8742	0.185	0.0201	3.1059	0.713	1.2094	0	0.009	0.0104	0.0067	0	0	0.0288	0.0181	0.1553	0.1883	0.3068	0.0222	0.1655	3.6281	0.0466	0.0073	0.0124	0.0238	0.0256	4.6693	0
JY3	A	0.1304	0	0	0.0753	0.0607	0.0618	0.2974	0.066	0.231	0.4487	0.3977	0.0967	1.7965	0.0103	3.5229	0.2137		3.9758	0.5667	0.3169	0	0.0082	0.0059	0.0047	0	0	0.0088	0.0149	0.1129	0.1488	0.1564	0	0.2262	2.9135	0.0376	0.0081	0.0131	0.0354	0.0188	4.6525	0.0094
JY4	A	0.163	0	0	0.0736	0.0003	0.0726	0.3674	0.0595	0.0751	0.492	0.0527	0.0971	0.5066	0.016	2.6257	0.0596	0.0301	1.8293	0.7386	0.1615	0	0.0086	0.0045	0.0071	0	0	0.0289	0.0127	0.9001	0.0674	0.0384	0.0275	0.3223	4.8251	0.0418	0.0051	0.0088	0.0192	0.0132	4.3884	0.0409
JY5	A	0.1594	0	0	0.056	0.0407	0.0388	0.2978	0.0868	0.1803	0.3583	0.3312	0.0274	1.7643	0.007	4.0376	0.0171	0.0129	3.8339	0.5158	0.1599	0	0.0051	0.0037	0	0	0	0.0097	0.0083	0.1051	0.1113	0.0341	0.0179	0.194	3.1922	0.0441	0	0.0119	0.0253	0.0136	3.6835	0.0096
JY6	A	0.1241	0	0	0.0916	0.0374	0.0175	0.3971	0.0413	0	0.2718	0.4987	0.059	1.457	0.0079	4.6744	0.0245	0.0357	5.2477	0.6773	0.1344	0	0.0064	0.0035	0	0	0	0.0123	0.013	0.0731	0.0727	0.0316	0	0	4.1264	0.0357	0.002	0.0062	0.0177	0.0143	3.4606	0.0105
JZ1	B	0.1659	0.0197	0	0.1145	0	0.7616	0.3843	0.0595	0.268	0.404	0.2671	0.0506	1.8854	0.0043	4.2731	0.0365	0.0112	5.1992	0.5616	1.0057	0	0.0129	0.0056	0.0073	0	0	0.0631	0.0195	0	0.0588	0.0874	0.0077	0.2276	4.117	0.1573	0.0111	0.0081	0.0203	0.0369	3.3882	0.0371
JZ2	B	0.1605	0.0314	0	0.121	0	0.2775	0.3896	0.082	0.1989	0.4818	0.4264	0.0551	1.7131	0.011	3.9459	0.0606	0.0174	5.2059	0.5376	3.261	0	0.0143	0.0076	0.0066	0	0	0.0233	0.0176	0.1452	0.0986	0.1353		0.2441	2.1892	0.0987	0.0211	0.0105	0.0144	0.041	3.1169	0.0456
JZ3	B	0.181	0.0179	0	0.07	0.0185	0.2917	0.4001	0.1477	0.4291	0.4977	0.3106	0.0456	2.8546	0.0093	7.1106	0.0669	0.0188	6.3235	0.6013	0.6214	0	0.0118	0.0076	0.0056	0	0	0.0274	0.0109	0.0831	0.0835	0.0531	0.0197	0.137	2.7975	0.108	0.0115	0.0141	0.0232	0.0223	3.7485	0.0344
JZ4	B	0.1584	0.0222	0	0.3173	0	1.3649	0.332	0.0667	0.3951	0.4532	0.4584	0.0966	2.4814	0.005	2.8834	0.0303	0.0257	5.5846	0.6087	1.9159	0	0.0848	0.0041	0.0467	0	0	0.0575	0.027	0.1099	0.1456	0.0555	0.019	0.9126	2.7728	0.3619	0.0399	0.0065	0.0124	0.1358	3.617	0.0172
JZ5	B	0.1702	0.0176	0	0.0708	0	0.2877	0.4998	0.0594	0.4513	0.4281	0.4773	0.0766	2.589	0.0044	4.622	0.0497	0.0193	4.1073	0.6618	0.418	0	0.009	0.0225	0.0056	0	0	0.0211	0.0073	0.0485	0.0612	0.0382	0.0218	0.1743	2.991	0.0945	0.0099	0.0121	0.026	0.0189	3.2983	0.022
JZ6	B	0.1456	0.0142	0	0.1048	0	1.3244	0.3518	0.0829	0.3476	0.4436	0.1766	0.0706	2.0932	0.0043	7.6847	0.0311	0.0198	6.7605	0.5459	0.8368	0	0.0089	0.0097	0.0051	0	0	0.0465	0.0103	0	0.0755	0.045	0	0.1909	3.8538	0.1821	0.0117	0.0062	0.0074	0.0269	3.5218	0.0284
BY1	C	0.1128	0	0	0.1502	0.1693	0.3102	0.4402	0.0144	0.0536	0.3254	1.0553	0.1393	0.9969	0.0039	3.751	0.0432	0.0457	2.4707	1.0075	0.7759	0	0.0229	0.0038	0.017	0	0	0.0149	0.0263	0	0.0758	0.0866	0	0.2911	5.1183	0.0761	0	0.0035	0.0097	0.0592	2.2485	0.0056
BY2	C	0.1519	0	0	0.2133	0.3975	0.6558	0.4609	0.0145	0.1562	0.3593	1.006	0.1167	0.9564	0.0087	4.5376	0.019	0.0607	2.8515	1.0051	1.0522	0	0.0622	0.0109	0.0556	0	0	0.048	0.04		0.1031	0.0845		0.3587	4.8161	0.1311	0	0.0126	0.0205	0.1413	3.2856	0.0166
BY3	C	0.1192	0	0	0.1583	0.6486	0.24	0.6058	0.0235	0.192	0.4753	0.5801	0.1753	1.7504	0.0082	1.615	0.0539	0	1.0719	1.0351	1.1638	0	0.0098	0.0085	0.0074	0	0	0.0083	0.0074	0.1036	0.0948	0.0889	0.0409	0.2028	3.2587	0.028	0	0.0093	0.018	0.028	3.3948	0.0109
BY4	C	0.0946	0	0	0.2254	0.7298	0.118	0.6423	0	0.1475	0.4083	0.241	0.1214	0.8591	0.0124	3.2763	0.0314	0.0143	2.663	1.0115	1.2485	0	0.0081	0.0051	0.0055	0	0	0.0118	0.0094	0	0.0722	0.0443	0.0301	0.1397	3.1469	0.0429	0.0056	0.007	0	0.0277	3.0246	0.0108
BY5	C	0.0646	0	0	0.1761	0.5639	0.3607	0.5991	0.02	0.1062	0.4078	0.19	0.1121	0.8	0.0144	3.3026	0.0211	0	2.9154	1.0536	1.1711	0	0.009	0.005	0.0084	0	0	0.0087	0.0085	0.0946	0.1738	0.0254	0.0356	0.1869	1.9456	0.034	0	0.0068	0.0162	0.025	2.6885	0.0128
BY6	C	0.1135	0	0	0.1358	0.3409	0.1301	0.6156	0.0563	0.1197	0.4648	0.1285	0.1653	0.9017	0.0144	6.6558	0.0297	0	6.8833	1.0853	0.5517	0	0.0071	0.0082	0.0091	0	0	0.007	0.0133	0.1804	0.1641	0.1233	0.0319	0.2634	1.1908	0.0323	0	0.0096	0.022	0.0207	3.0973	0.0142
BZ1	D	0.1914	0.0155	0	0.1022	0	1.6134	0.3319	0.0226	0.2928	0.4492	0.6274	0.045	1.9792	0.0042	4.5304	0.0446	0	4.5133	0.6027	1.5963	0	0.0094	0.0047	0	0	0	0.0304	0.0219	0.0538	0	0.0448	0.0324	0.0941	2.8549	0.0754	0.0246	0.0142	0.0206	0.0247	2.3158	0.0176
BZ2	D	0.1108	0.0178		0.1384	0	4.792	0.5529	0.0768	0.2717	0.5803	0.1665	0.1809	1.3826	0.0111	3.3634	0.0439	0	4.0545	0.9072	3.9776	0	0.0114	0.0186	0.0074	0	0	0.0187	0.0084	0.1204	0	0.064	0.0147	0.3329	1.9676	0.1298	0.0216	0.0216	0.0579	0.0322	1.1739	0.0137
BZ3	D	0.1368	0.0212	0	0.1605	0	4.5125	0.5134	0.0632	0	0.568	0.1252	0.2094	1.286	0.0215	3.5897	0.0236	0.0239	3.9532	0.7041	5.3688	0	0.0175	0.0127	0.0169	0	0	0.0154	0.0095	0.0937	0	0.0472	0.0276	0.5735	0	0.2157	0.0271	0.0082	0.0438	0.0448	1.6558	0.0287
BZ4	D	0.1135	0.0276	0	0.085	0	1.7649	0.4671	0.0951	0.4297	0.6202	0.2601	0.2149	2.1243	0.0118	1.8331	0.0528	0	2.0368	0.6658	2.1973	0	0.0235	0.0133	0.0094	0	0	0.0208	0.0101	0.1133	0	0.0594	0.0312	0.1725	1.6502	0.0865	0.0122	0.0174	0.0529	0.0215	1.409	0.0342
BZ5	D	0.1032	0.0104	0	0.0837	0	1.4629	0.3617	0.0229	0.3634	0.6091	0.2519	0.1582	2.2588	0.0076	1.5911	0.0544	0	1.6241	0.5513	2.7373	0	0.0106	0.0212	0.0091	0	0	0.0345	0.0332	0.0451	0	0.0233	0.0268	0.1754	1.2265	0.0746	0.0188	0.0114	0.0318	0.029	2.1646	0.0221
BZ6	D	0.1352	0.0186	0	0.0621	0	0.379	0.377	0.0583	0.4116	0.3863	0.39	0	2.53	0.0072	5.6008	0.05	0	4.6742	0.6316	0.6437	0	0.0077	0.0048	0.0039	0	0	0.0284	0.0124	0	0	0.0556	0.0195	0.1498	3.0388	0.0946	0.011	0.0128	0.0221	0.0238	3.4591	0.0255
BJY1	E	0.1338	0	0	0.1402	0.0602	0.1391	0.379	0.0229	0.2196	0.5382	0.4433	0.1799	2.2443	0.0159	1.71	0.0572	0	2.4408	0.551	0.3798	0	0.0157	0.0034	0.0114	0	0	0.0035	0.0251	0.232	0.2033	0.1946	0.0192	0.229	0.332	0.0354	0	0.0136	0.0356	0.0287	3.2669	0.0309
BJY2	E	0.0906	0	0.0086	0.1295	0.1276	0.0872	0.5504	0.0289	0.2617	0.5381	0.3003	0.2243	1.9126	0.0198	1.8133	0.0388	0	2.4513	0.7099	0.698	0	0.0119	0.0068	0.0076	0	0	0.0063	0.0143	0.2889	0.2423	0.159	0.0326	0.1919	0.6457	0.031	0	0.016	0.0294	0.0253	3.6663	0.0194
BJY3	E	0.1007	0	0.0063	0.1666	0.102	0.147	0.6175	0.0275	0.3125	0.5998	0.4607	0.227	2.213	0.02	2.181	0.0437	0	2.512	0.8602	0.8133	0	0.013	0.0086	0.0101	0	0	0.0052	0.0202	0.1906	0.1443	0.1803	0.0246	0.2742	1.3267	0.0421	0	0.0127	0.0329	0.0341	3.482	0.0118
BJY4	E	0.0785	0	0.114	0.4109	1.9579	0.522	0.6679	0.023	0.0994	0.7538	0.0448	0.2848	0.6575	0.0321	1.0301	0.0136	0.0185	0.9909	1.2623	4.4228	0	0.0294	0.0061	0.0344	0	0	0.0078	0.0185	0.1283	0.3255	0.0743	0.0399	0.4999	3.7621	0.0459	0	0.017	0.0426	0.0826	3.4989	0.0339
BJY5	E	0.1025	0	0.1326	0.3582	1.8034	1.4246	0.771	0.0344	0.1928	0.7823	0.1554	0.391	1.1523	0.0223	0.8201	0.0285	0.0163	1.0051	1.3712	4.6367	0	0.0336	0.0077	0.0343	0	0	0.0144	0.0247	0.2731	0.2313	0.1532	0.0437	0.4846	1.9154	0.0495	0	0.0174	0.05	0.0774	2.8758	0.0277
BJY6	E	0.0976	0	0.0318	0.1433	0.5791	0.332	0.6969	0	0.0944	0.4146	0.4196	0.1336	0.6979	0.011	2.04	0.0157	0.0181	1.903	0.8156	0.8941	0	0.0076	0.0034	0.0052	0	0	0.014	0.0146	0.0557	0.039	0.0427	0.0471	0.1831	3.6606	0.0464	0	0.0043	0.0096	0.02	2.71	0.0075
JSL1	F	0	0.0552	4.0053	0.1124	0	0	0	0.1313	0	0.0741	0		0.0281	0	0.104	0.1728		0	14.2299	0.9678	0.0194	0.4048	0.0073	0.072	0.1013	0.0802	0.006	0.2347	0.1208	0.0295	0.0172	0.5268	0	0.052	0.2021	0	0	0	0.9613	0.0284	0.0029
JSL2	F	0.0715	0.1007	18.9675	0.3074	0	0	0	0.0793	0	0.4437	0	0	0	0	51.9877	6.3276	0.0468	0	9.9764	8.4	0.039	0.7344	0.0797	0.1894	0.4788	0.1162	0.0168	0.4813	0	0.1593	0.5452	22.3614	0	0.1915	0.0219	0	0	0	1.3384	0.0257	0.0202
JSL3	F	0.0171		0.1249	0.1094	0	0	0	0.0032	0	0.0035	0		0	0.3128	0.0959			0	0.0599		0.0072	0.0533		0.1033	0.0999	0.0887	0.0014	0.0382	0	0.0104	0.0309	0.1413	0	0.0257	0	0	0	0	0.0776		0
BSL1	G	0	0.0073	0.0039	0.0092	0	0	0	0	0	0.0165	0		0	0	8.4684	0.0439	0.2464	5.2647	1.0222	1.6146	0	0.08	0.0106	0.0425	0.0201	0.0854		0.0438	0.1435	0.0583	0.0398	1.6359	0	0.4233	0.014	0	0	0	0.1464	0.0143	0
BSL2	G		0.1934	4.688	0.3961	0	0	0	0.2886	0	0.0618	0	0.0897	0	0	37.9663	0.3156	0.805	9.9454	6.4089	10.2468	0.0694	0.233	0.0183	0.1765	0.0815	0.1237	0.2261	0.1533	0.2951	2.2557	0.4449	24.4035	0	1.1221	0	0	0	0	0.5749	0.4706	0
BSL3	G	0.0168	0.0299	2.2107	0.08	0	0	0	0.0078	0	0.0267	0		0	0.3423	2.0079	0.242	0.1051	0	2.1351	0	0.0137	0.062	0.0528	0.0304	0.1064	0.088	0.0389	0.0243	0.0763	0.0459	0.1037	7.8066	0		0	0	0	0	0.1205	0	0.0522
