# Supplementary material for: Metabolic profiling reveals local and systemic responses of kiwifruit to Pseudomonas syringae pv. actinidiae
Source: Plant Direct. 2020 Dec 16;4(12):e00297. doi: 10.1002/pld3.297 (PMC7739878; doi:10.1002/pld3.297)
Supplement: Supplementary file 3 — Table S2 [file PLD3-4-e00297-s003.xlsx]

## Sheet: Name List
AlignID	tmean	Measured.RI	Name	Match.factor	synon	RI.VAR5.ALK	RI.VAR5.FAME	DB.Id	CAS
1	6.0031	N.A	Norvaline_1TMS	98.99	NA	1105.4	PRED	38
2	6.0035	N.A	Norvaline_1TMS	89.65	NA	1105.4	PRED	38
3	6.0333	N.A	Norvaline_1TMS	97.99	NA	1105.4	PRED	38
4	6.0288	N.A	Norvaline_1TMS	95.28	NA	1105.4	PRED	38
5	6.0637	N.A	Norvaline_1TMS	98.13	NA	1105.4	PRED	38
6	6.0616	N.A	Norvaline_1TMS	94.66	NA	1105.4	PRED	38
7	6.0562	N.A	Norvaline_1TMS	94.07	NA	1105.4	PRED	38
8	6.0973	1101.93	Norvaline_1TMS	99.14	NA	1105.4	PRED	38
9	6.1278	1104.01	Norvaline_1TMS	97.4	NA	1105.4	PRED	38
10	6.1278	1104.01	Norvaline_1TMS	98.09	NA	1105.4	PRED	38
11	6.1693	1106.84	Norvaline_1TMS	95.97	NA	1105.4	PRED	38
12	6.2726	1113.89	Norvaline_1TMS	98.44	NA	1105.4	PRED	38
13	6.3934	1122.13	Norvaline_1TMS	98.44	NA	1105.4	PRED	38
14	6.4344	1124.92	Norvaline_1TMS	97.21	NA	1105.4	PRED	38
15	6.5248	1131.09	Norvaline_1TMS	97.31	NA	1105.4	PRED	38
16	6.5966	1135.99	Pyridine, 3-hydroxy- (1TMS)	95.33	3-hydroxypyridine	1136.97	TRUE	47	41571-88-4
17	6.6015	1136.32	Pyridine, 3-hydroxy- (1TMS)	82.06	3-hydroxypyridine	1136.97	TRUE	47	41571-88-4
18	6.5957	1135.93	Pyridine, 3-hydroxy- (1TMS)	89.38	3-hydroxypyridine	1136.97	TRUE	47	41571-88-4
19	6.605	1136.56	Pyridine, 3-hydroxy- (1TMS)	83.67	3-hydroxypyridine	1136.97	TRUE	47	41571-88-4
20	6.6156	1137.29	Norvaline_1TMS	96.08	NA	1105.4	PRED	38
21	6.6211	1137.66	Norvaline_1TMS	98.55	NA	1105.4	PRED	38
22	6.6189	1137.51	Oxalic acid (2TMS)	69.45	Ethandisaeure	1118.32	TRUE	42	18294-04-7
23	6.6918	1142.48	Cyclohexanol_1TMS	77.83	NA	990.29	PRED	10
24	6.6944	1142.66	Cyclohexanol_1TMS	79.33	NA	990.29	PRED	10
25	6.6835	1141.92	Methyl 3,6-anhydro-alpha-D-galactopyranoside (2TMS)	77.87	Methyl 3,6-anhydro-伪-D-galactopyranoside	1544.71	TRUE	390
26	6.7426	1145.95	Norvaline_1TMS	98.13	NA	1105.4	PRED	38
27	6.8354	1152.28	Leucine (1TMS)	95.06	2-amino-4-methylpentanoic acid	1151.06	TRUE	73
28	6.8575	1153.79	Isocaproic acid, 2-oxo- (2TMS)	45.56	2,4,5-Trifluorophenyl isocyanate	1236.8	TRUE	103
29	6.9455	1159.79	Mevalonic acid-1,5-lactone (1TMS)	64.52	Mevalonic acid-1,5-lactone	1378.66	TRUE	234	102146-02-1
30	6.9558	1160.49	Alanine (2TMS)	97.58	(2S)-2-aminopropanoic acid	1088.46	TRUE	30	2899-44-7
31	6.9869	1162.61	similar to Pentasiloxane, dodecamethyl	99.18	Disiloxan	1208.14	PRED	97
32	6.9727	1161.64	similar to Pentasiloxane, dodecamethyl	98.69	Disiloxan	1208.14	PRED	97
33	7.1916	1176.58	Isoleucine (1TMS)	99.21	Hile	1174.98	TRUE	80
34	7.1883	1176.35	Isoleucine (1TMS)	98.67	Hile	1174.98	TRUE	80
35	7.1932	1176.68	Norvaline_1TMS	93.69	NA	1105.4	PRED	38
36	7.32	1185.33	Norvaline_1TMS	97.45	NA	1105.4	PRED	38
37	7.5361	1200.08	Indole-3-acetonitrile (1TMS)	51.91	(3-Indolyl)acetonitrile	1889.19	TRUE	785
38	7.5529	1201.26	Indole-3-acetonitrile (1TMS)	52.9	(3-Indolyl)acetonitrile	1889.19	TRUE	785
39	7.6097	1205.26	Norvaline_1TMS	96.69	NA	1105.4	PRED	38
40	8.0169	1233.94	Butanoic acid, 4-hydroxy- (2TMS)	96.64	3-carboxypropoxy acid	1230.28	TRUE	112	55133-95-4
41	8.2907	1253.22	Serine (2TMS)	96.66	2-amino-3-hydroxypropanoic acid	1252.52	TRUE	125
42	8.3125	1254.75	Sarcosineamide (2TMS)	97.24	2-(Methylamino)acetamide	1276.94	TRUE	124
43	8.3207	1255.33	Serine (2TMS)	96.85	2-amino-3-hydroxypropanoic acid	1252.52	TRUE	125
44	8.3348	1256.32	Alanine (2TMS)	96.65	(2S)-2-aminopropanoic acid	1088.46	TRUE	30	2899-44-7
45	8.3478	1257.24	Serine (2TMS)	85.48	2-amino-3-hydroxypropanoic acid	1252.52	TRUE	125
46	8.349	1257.32	Serine (2TMS)	92.34	2-amino-3-hydroxypropanoic acid	1252.52	TRUE	125
47	8.3264	1255.73	Serine (2TMS)	94.78	2-amino-3-hydroxypropanoic acid	1252.52	TRUE	125
48	8.3772	1259.31	Lysine, 5-hydroxy- (4TMS)	97.54	Lysine, 5-hydroxy-	2029.5	TRUE	951
49	8.3739	1259.08	Sarcosineamide (2TMS)	81.41	2-(Methylamino)acetamide	1276.94	TRUE	124
50	8.3784	1259.39	Serine, O-acetyl- (2TMS)	90.09	L-Serine, acetate (ester)	1390.58	TRUE	248
51	8.3908	1260.27	Sarcosineamide (2TMS)	85.18	2-(Methylamino)acetamide	1276.94	TRUE	124
52	8.4002	1260.93	Norvaline_1TMS	80.66	NA	1105.4	PRED	38
53	8.41	1261.62	Tropinone (1MEOX)	78.64	(1R,5S)-8-methyl-8-azabicyclo[3.2.1]octan-3-one	1294.66	TRUE	140
54	8.4109	1261.68	Tropinone (1MEOX)	88.61	(1R,5S)-8-methyl-8-azabicyclo[3.2.1]octan-3-one	1294.66	TRUE	140
55	8.4115	1261.73	Noradrenaline (5TMS)	97.16	(&#8722;)-Norepinephrine	2148.28	TRUE	1067
56	8.4477	1264.27	Tropinone (1MEOX)	87.72	(1R,5S)-8-methyl-8-azabicyclo[3.2.1]octan-3-one	1294.66	TRUE	140
57	8.4496	1264.41	Tropinone (1MEOX)	85.28	(1R,5S)-8-methyl-8-azabicyclo[3.2.1]octan-3-one	1294.66	TRUE	140
58	8.4503	1264.46	Phosphoric acid (3TMS)	98.77	[PO(OH)3]	1262.42	TRUE	133	10497-05-9
59	8.483	1266.76	2-Piperidinecarboxylic acid (1TMS)	98.42	(2S)-piperidine-2-carboxylic acid	1271.16	TRUE	122
60	8.4851	1266.91	Phosphoric acid (3TMS)	98.58	[PO(OH)3]	1262.42	TRUE	133	10497-05-9
61	8.4868	1267.03	Glycerol (3TMS)	99.28	1,2,3-Propanetriol	1262.29	TRUE	135	6787-10-06
62	8.4872	1267.06	Glycerol (3TMS)	74.8	1,2,3-Propanetriol	1262.29	TRUE	135	6787-10-06
63	8.4866	1267.01	Glycerol (3TMS)	87.42	1,2,3-Propanetriol	1262.29	TRUE	135	6787-10-06
64	8.521	1269.44	Glycerol (3TMS)	99.2	1,2,3-Propanetriol	1262.29	TRUE	135	6787-10-06
65	8.5208	1269.42	Glycerol (3TMS)	88.59	1,2,3-Propanetriol	1262.29	TRUE	135	6787-10-06
66	8.5222	1269.52	Lactic acid dimer (2TMS)	93.98	Lactate bimolecular linear ester	1381.38	TRUE	249	343224-19-1
67	8.5642	1272.48	Tridecane, n-	93.92	CH3-[CH2]11-CH3	1293.26	PRED	144	629-50-5
68	8.6585	1279.12	2-Piperidinecarboxylic acid (1TMS)	98.34	(2S)-piperidine-2-carboxylic acid	1271.16	TRUE	122
69	8.6853	1281.01	2-Piperidinecarboxylic acid (1TMS)	97.98	(2S)-piperidine-2-carboxylic acid	1271.16	TRUE	122
70	8.6511	1278.6	2-Piperidinecarboxylic acid (1TMS)	98.41	(2S)-piperidine-2-carboxylic acid	1271.16	TRUE	122
71	8.6684	1279.82	2-Piperidinecarboxylic acid (1TMS)	96.97	(2S)-piperidine-2-carboxylic acid	1271.16	TRUE	122
72	8.7192	1283.39	2-Piperidinecarboxylic acid (1TMS)	96.9	(2S)-piperidine-2-carboxylic acid	1271.16	TRUE	122
73	8.6238	1276.68	2-Piperidinecarboxylic acid (1TMS)	97.11	(2S)-piperidine-2-carboxylic acid	1271.16	TRUE	122
74	8.717	1283.24	2-Piperidinecarboxylic acid (1TMS)	97.34	(2S)-piperidine-2-carboxylic acid	1271.16	TRUE	122
75	8.6658	1279.63	2-Piperidinecarboxylic acid (1TMS)	83.43	(2S)-piperidine-2-carboxylic acid	1271.16	TRUE	122
76	8.6943	1281.64	2-Piperidinecarboxylic acid (1TMS)	96.76	(2S)-piperidine-2-carboxylic acid	1271.16	TRUE	122
77	8.674	1280.21	2-Piperidinecarboxylic acid (1TMS)	93.9	(2S)-piperidine-2-carboxylic acid	1271.16	TRUE	122
78	8.7263	1283.89	2-Piperidinecarboxylic acid (1TMS)	96.27	(2S)-piperidine-2-carboxylic acid	1271.16	TRUE	122
79	8.6549	1278.87	2-Piperidinecarboxylic acid (1TMS)	92.97	(2S)-piperidine-2-carboxylic acid	1271.16	TRUE	122
80	8.6861	1281.06	2-Piperidinecarboxylic acid (1TMS)	93.46	(2S)-piperidine-2-carboxylic acid	1271.16	TRUE	122
81	8.6034	1275.24	Tridecane, n-	91.18	CH3-[CH2]11-CH3	1293.26	PRED	144	629-50-5
82	8.6248	1276.75	Cinnamic acid, 3,4-dimethoxy-, cis- (1TMS)	66.56	2-Propenoic acid, 3-(3,4-dimethoxyphenyl)-	1872.58	TRUE	781
83	8.6248	1276.75	Cinnamic acid, 3,4-dimethoxy-, cis- (1TMS)	55.39	2-Propenoic acid, 3-(3,4-dimethoxyphenyl)-	1872.58	TRUE	781
84	8.6635	1279.47	Norvaline, DL- (3TMS)	66.42	(2S)-2-aminopentanoic acid	1468.67	PRED	321
85	8.7563	1286.01	2-Piperidinecarboxylic acid (1TMS)	92.41	(2S)-piperidine-2-carboxylic acid	1271.16	TRUE	122
86	8.7599	1286.26	2-Piperidinecarboxylic acid (1TMS)	93.26	(2S)-piperidine-2-carboxylic acid	1271.16	TRUE	122
87	8.7875	1288.2	Threonine, allo- (2TMS)	97.27	Butanoic acid, 2-amino-3-hydroxy-, [R-(R*,S*)]-	1286.82	TRUE	132
88	8.8172	1290.3	Threonine (2TMS)	97.45	(2S)-threonine	1290.45	TRUE	159	7536-82-5
89	8.8594	1293.27	Tropine (1TMS)	43.4	Tropanol, 3-alpha-	1283.97	TRUE	130	46320-09-6
90	8.8591	1293.25	N-methyl cis-4-hydroxymethyl-L-proline (2TMS)	73.29	N-methyl cis-4-hydroxymethyl-L-proline	1514.37	TRUE	356
91	8.8588	1293.23	N-methyl cis-4-hydroxymethyl-L-proline (2TMS)	71.5	N-methyl cis-4-hydroxymethyl-L-proline	1514.37	TRUE	356
92	8.9079	1296.68	Pseudotropine (1TMS)	43.16	8-Azabicyclo[3.2.1]octan-3-ol	1324.47	PRED	173
93	8.916	1297.25	Tropine (1TMS)	45.57	Tropanol, 3-alpha-	1283.97	TRUE	130	46320-09-6
94	8.9302	1298.25	Propargyl-glycine (2TMS)	42.58	Propargyl-glycine	1250.86	TRUE	108
95	8.9661	1300.82	Glycine (3TMS)	96.24	Acetic acid, amino-	1303.64	TRUE	168	5630-82-0
96	8.9711	1301.2	Propargyl-glycine (2TMS)	40.84	Propargyl-glycine	1250.86	TRUE	108
97	9.0717	1308.67	Succinic acid (2TMS)	91.82	1,2-ethanedicarboxylic acid	1310.36	TRUE	180	40309-57-7
98	9.1246	1312.6	Succinic acid (2TMS)	96.01	1,2-ethanedicarboxylic acid	1310.36	TRUE	180	40309-57-7
99	9.1124	1311.69	Succinic acid (2TMS)	93.46	1,2-ethanedicarboxylic acid	1310.36	TRUE	180	40309-57-7
100	9.2701	1323.41	similar to Lumichrome (2MeOX)	99.11	NA	1332.55	TRUE	195
101	9.2897	1324.87	Norbornane-2-carboxylic acid, 2-amino- (1TMS) BP	81.56	2-Amino-2-norbornane carboxylic acid	1382.9	TRUE	218
102	9.2945	1325.22	Norbornane-2-carboxylic acid, 2-amino- (1TMS) BP	86.03	2-Amino-2-norbornane carboxylic acid	1382.9	TRUE	218
103	9.2976	1325.45	Glyceric acid (3TMS)	93.94	(2R)-2,3-dihydroxypropanoic acid	1319.94	TRUE	188	38191-87-6
104	9.3195	1327.08	similar to Lumichrome (2MeOX)	98.78	NA	1332.55	TRUE	195
105	9.3183	1326.99	similar to Lumichrome (2MeOX)	94.65	NA	1332.55	TRUE	195
106	9.6229	1349.62	Fumaric acid (2TMS)	99.11	(2E)-2-butenedioic acid	1346.8	TRUE	203	17962-03-7
107	9.6298	1350.13	Alanine (3TMS)	88.61	()-2-Aminopropionic acid	1360.5	PRED	215
108	9.688	1354.46	Alanine (3TMS)	90.51	()-2-Aminopropionic acid	1360.5	PRED	215
109	9.8372	1365.54	Threonic acid-1,4-lactone (2TMS)	93.97	Furan-2-one, 3,4-dihydroxy, tetrahydro-, trans-	1372.65	TRUE	235	55220-79-6
110	9.8383	1365.62	Sarcosineamide (2TMS)	91.76	2-(Methylamino)acetamide	1276.94	TRUE	124
111	9.8914	1369.57	Threonic acid-1,4-lactone (2TMS)	91.91	Furan-2-one, 3,4-dihydroxy, tetrahydro-, trans-	1372.65	TRUE	235	55220-79-6
112	9.8943	1369.78	Threonic acid-1,4-lactone (2TMS)	87.87	Furan-2-one, 3,4-dihydroxy, tetrahydro-, trans-	1372.65	TRUE	235	55220-79-6
113	9.9117	1371.08	Fucose (1MEOX) (4TMS) MP	92.61	6-deoxy-D-galactopyranose	1714.7	TRUE	567	56196-05-5
114	9.9163	1371.42	Fucose (1MEOX) (4TMS) MP	93	6-deoxy-D-galactopyranose	1714.7	TRUE	567	56196-05-5
115	10.5427	1418.97	Aspartic acid (2TMS)	98.19	(2S)-2-aminobutanedioic acid	1422.05	TRUE	277
116	10.6412	1426.7	Noradrenaline (5TMS)	95.95	(&#8722;)-Norepinephrine	2148.28	TRUE	1067
117	11.0061	1455.35	Histamine (2TMS)	93.28	(R)-(&#8722;)-3-Hydroxyquinuclidine hydrochloride	1623.33	TRUE	457
118	11.0086	1455.54	Lysine, 5-hydroxy- (4TMS)	81.97	Lysine, 5-hydroxy-	2029.5	TRUE	951
119	11.0308	1457.28	Diisopropanolamine (3TMS)	93	1,1&#8242;-Iminodi-2-propanol	1477.25	TRUE	316
120	11.0313	1457.32	Diisopropanolamine (3TMS)	93.25	1,1&#8242;-Iminodi-2-propanol	1477.25	TRUE	316
121	11.1617	1467.56	Norbornane-2-carboxylic acid, 2-amino- (1TMS) MP	95.18	2-Amino-2-norbornane carboxylic acid	1396.33	TRUE	229
122	11.3083	1479.07	Tetradecane, n-	89.65	CH3-[CH2]12-CH3	1393.41	PRED	237	629-59-4
123	11.3083	1479.07	Malic acid (3TMS)	96.66	2-hydroxybutanedioic acid	1478.99	TRUE	328	38166-11-9
124	11.387	1485.24	Malic acid (3TMS)	96.74	2-hydroxybutanedioic acid	1478.99	TRUE	328	38166-11-9
125	11.3852	1485.1	Tetradecane, n-	91.2	CH3-[CH2]12-CH3	1393.41	PRED	237	629-59-4
126	11.3862	1485.18	Tetradecane, n-	90.8	CH3-[CH2]12-CH3	1393.41	PRED	237	629-59-4
127	11.3896	1485.45	Malic acid (3TMS)	79.32	2-hydroxybutanedioic acid	1478.99	TRUE	328	38166-11-9
128	11.4125	1487.24	Noradrenaline (5TMS)	96.26	(&#8722;)-Norepinephrine	2148.28	TRUE	1067
129	11.4166	1487.57	Norvaline_1TMS	97.97	NA	1105.4	PRED	38
130	11.4937	1493.62	Pyroglutamic acid (1TMS)	99.11	(S)-(&#8722;)-2-Pyrrolidone-5-carboxylic acid	1508.58	TRUE	349
131	11.5007	1494.17	Pyroglutamic acid (1TMS)	98.65	(S)-(&#8722;)-2-Pyrrolidone-5-carboxylic acid	1508.58	TRUE	349
132	11.5253	1496.1	Pyroglutamic acid (1TMS)	98.42	(S)-(&#8722;)-2-Pyrrolidone-5-carboxylic acid	1508.58	TRUE	349
133	11.5196	1495.65	Pyroglutamic acid (1TMS)	87.02	(S)-(&#8722;)-2-Pyrrolidone-5-carboxylic acid	1508.58	TRUE	349
134	11.5243	1496.02	Pyroglutamic acid (1TMS)	97.29	(S)-(&#8722;)-2-Pyrrolidone-5-carboxylic acid	1508.58	TRUE	349
135	11.5095	1494.86	Pyroglutamic acid (1TMS)	91.67	(S)-(&#8722;)-2-Pyrrolidone-5-carboxylic acid	1508.58	TRUE	349
136	11.5276	1496.28	Pyroglutamic acid (1TMS)	98.08	(S)-(&#8722;)-2-Pyrrolidone-5-carboxylic acid	1508.58	TRUE	349
137	11.5091	1494.83	Pyroglutamic acid (1TMS)	96.17	(S)-(&#8722;)-2-Pyrrolidone-5-carboxylic acid	1508.58	TRUE	349
138	11.5736	1499.89	Pyroglutamic acid (1TMS)	99.23	(S)-(&#8722;)-2-Pyrrolidone-5-carboxylic acid	1508.58	TRUE	349
139	11.6303	1504.57	Pyroglutamic acid (1TMS)	99.24	(S)-(&#8722;)-2-Pyrrolidone-5-carboxylic acid	1508.58	TRUE	349
140	11.6045	1502.44	Pyroglutamic acid (1TMS)	99.06	(S)-(&#8722;)-2-Pyrrolidone-5-carboxylic acid	1508.58	TRUE	349
141	11.5736	1499.89	Pyroglutamic acid (1TMS)	98.88	(S)-(&#8722;)-2-Pyrrolidone-5-carboxylic acid	1508.58	TRUE	349
142	11.6996	1510.3	Pyroglutamic acid (1TMS)	98.22	(S)-(&#8722;)-2-Pyrrolidone-5-carboxylic acid	1508.58	TRUE	349
143	11.6565	1506.74	Pyroglutamic acid (1TMS)	98.92	(S)-(&#8722;)-2-Pyrrolidone-5-carboxylic acid	1508.58	TRUE	349
144	11.6072	1502.66	Pyroglutamic acid (1TMS)	98.78	(S)-(&#8722;)-2-Pyrrolidone-5-carboxylic acid	1508.58	TRUE	349
145	11.6899	1509.5	Pyroglutamic acid (1TMS)	98.29	(S)-(&#8722;)-2-Pyrrolidone-5-carboxylic acid	1508.58	TRUE	349
146	11.6328	1504.78	Pyroglutamic acid (1TMS)	98.26	(S)-(&#8722;)-2-Pyrrolidone-5-carboxylic acid	1508.58	TRUE	349
147	11.6497	1506.17	Pyroglutamic acid (1TMS)	98.14	(S)-(&#8722;)-2-Pyrrolidone-5-carboxylic acid	1508.58	TRUE	349
148	11.7112	1511.26	Pyroglutamic acid (1TMS)	96.77	(S)-(&#8722;)-2-Pyrrolidone-5-carboxylic acid	1508.58	TRUE	349
149	11.6008	1502.13	Pyroglutamic acid (1TMS)	94.28	(S)-(&#8722;)-2-Pyrrolidone-5-carboxylic acid	1508.58	TRUE	349
150	11.5562	1498.52	Pyroglutamic acid (1TMS)	98.38	(S)-(&#8722;)-2-Pyrrolidone-5-carboxylic acid	1508.58	TRUE	349
151	11.7101	1511.17	Pyroglutamic acid (1TMS)	94.03	(S)-(&#8722;)-2-Pyrrolidone-5-carboxylic acid	1508.58	TRUE	349
152	11.5865	1500.95	Pyroglutamic acid (1TMS)	85.87	(S)-(&#8722;)-2-Pyrrolidone-5-carboxylic acid	1508.58	TRUE	349
153	11.6244	1504.08	Pyroglutamic acid (1TMS)	95.94	(S)-(&#8722;)-2-Pyrrolidone-5-carboxylic acid	1508.58	TRUE	349
154	11.5993	1502.01	Pyroglutamic acid (1TMS)	95.66	(S)-(&#8722;)-2-Pyrrolidone-5-carboxylic acid	1508.58	TRUE	349
155	11.7022	1510.51	Pyroglutamic acid (1TMS)	95.14	(S)-(&#8722;)-2-Pyrrolidone-5-carboxylic acid	1508.58	TRUE	349
156	11.578	1500.25	Pyroglutamic acid (1TMS)	96.57	(S)-(&#8722;)-2-Pyrrolidone-5-carboxylic acid	1508.58	TRUE	349
157	11.6678	1507.67	Pyroglutamic acid (1TMS)	95.85	(S)-(&#8722;)-2-Pyrrolidone-5-carboxylic acid	1508.58	TRUE	349
158	11.6066	1502.61	Pyroglutamic acid (1TMS)	95.16	(S)-(&#8722;)-2-Pyrrolidone-5-carboxylic acid	1508.58	TRUE	349
159	11.5996	1502.03	Lysine (3TMS)	94.27	(2S)-2,6-diaminohexanoic acid	1849.23	TRUE	737
160	11.7136	1511.45	Pyroglutamic acid (2TMS)	99.17	(S)-(&#8722;)-2-Pyrrolidone-5-carboxylic acid	1521.72	TRUE	369	213608-51-6
161	11.7954	1518.21	Pyroglutamic acid (1TMS)	93.27	(S)-(&#8722;)-2-Pyrrolidone-5-carboxylic acid	1508.58	TRUE	349
162	11.8027	1518.82	Pyroglutamic acid (2TMS)	99.66	(S)-(&#8722;)-2-Pyrrolidone-5-carboxylic acid	1521.72	TRUE	369	213608-51-6
163	11.8817	1525.35	Glutamic acid (2TMS)	98.29	(2S)-2-aminopentanedioic acid	1528.2	TRUE	384
164	11.9077	1527.5	Butanoic acid, 4-amino- (3TMS)	96.06	4-aminobutanoic acid	1526.01	TRUE	370	39508-23-1
165	11.9077	1527.5	Butanoic acid, 4-amino- (3TMS)	90.53	4-aminobutanoic acid	1526.01	TRUE	370	39508-23-1
166	11.9611	1531.91	Glutamic acid (2TMS)	98.78	(2S)-2-aminopentanedioic acid	1528.2	TRUE	384
167	11.9617	1531.96	Glutamic acid (2TMS)	97.06	(2S)-2-aminopentanedioic acid	1528.2	TRUE	384
168	11.9937	1534.6	Glutamic acid (2TMS)	95.98	(2S)-2-aminopentanedioic acid	1528.2	TRUE	384
169	11.9904	1534.33	Glutamic acid (2TMS)	94.99	(2S)-2-aminopentanedioic acid	1528.2	TRUE	384
170	12.0016	1535.26	Pyroglutamic acid (1TMS)	96.06	(S)-(&#8722;)-2-Pyrrolidone-5-carboxylic acid	1508.58	TRUE	349
171	12.073	1541.16	Morpholine, N-(3-aminopropyl)- (2TMS)	50.83	3-Morpholin-4-yl-propylamine	1656.58	TRUE	491
172	12.1668	1548.91	Morpholine, N-(3-aminopropyl)- (2TMS)	51.35	3-Morpholin-4-yl-propylamine	1656.58	TRUE	491
173	12.1576	1548.15	Threonic acid (4TMS)	97.4	(2R,3S)-2,3,4-trihydroxybutanoic acid	1545.35	TRUE	401	38191-88-7
174	12.2523	1555.98	Threonic acid (4TMS)	96.79	(2R,3S)-2,3,4-trihydroxybutanoic acid	1545.35	TRUE	401	38191-88-7
175	12.2523	1555.98	D155405	97.19	NA	1554.13	TRUE	400
176	12.2672	1557.21	D155405	92.45	NA	1554.13	TRUE	400
177	12.3397	1563.2	Malic acid, 3-oxalo- (TMS)	77.5	1-hydroxy-3-oxo-1,2,3-propanetricarboxylic acid	1695.87	TRUE	537
178	12.3391	1563.15	Malic acid, 3-oxalo- (TMS)	75.85	1-hydroxy-3-oxo-1,2,3-propanetricarboxylic acid	1695.87	TRUE	537
179	12.4382	1571.34	Malic acid, 3-oxalo- (TMS)	79.42	1-hydroxy-3-oxo-1,2,3-propanetricarboxylic acid	1695.87	TRUE	537
180	12.5156	1577.74	Malic acid, 3-oxalo- (TMS)	77.65	1-hydroxy-3-oxo-1,2,3-propanetricarboxylic acid	1695.87	TRUE	537
181	12.5569	1581.15	Phytol (1TMS) BP	86.19	Phytol	2131.46	TRUE	1045
182	12.589	1583.8	Erythrose (1MEOX) (3TMS) BP	85.19	D-(&#8722;)-Erythrose	1427.64	TRUE	287	56196-36-2
183	12.6172	1586.13	Malic acid, 3-oxalo- (TMS)	77.8	1-hydroxy-3-oxo-1,2,3-propanetricarboxylic acid	1695.87	TRUE	537
184	12.8686	1607.3	Glucopyranose [-H20] (4TMS)	96.31	D-()-Glucose	1755.94	TRUE	612
185	13.0025	1619	2-Piperidinecarboxylic acid (1MEOX) (2TMS)	86.88	(2S)-piperidine-2-carboxylic acid	1631.92	TRUE	472
186	13.1123	1628.59	Pyroglutamic acid (2TMS)	93.01	(S)-(&#8722;)-2-Pyrrolidone-5-carboxylic acid	1521.72	TRUE	369	213608-51-6
187	13.1138	1628.72	2-Piperidinecarboxylic acid (1MEOX) (2TMS)	95.62	(2S)-piperidine-2-carboxylic acid	1631.92	TRUE	472
188	13.2583	1641.34	Lyxose (1MEOX) (4TMS) BP	94.4	D-Lyxopyranose	1638.04	TRUE	477
189	13.3016	1645.12	D227284	93.11	NA	2273.25	TRUE	1146
190	13.3334	1647.9	Ribose (1MEOX) (4TMS) BP	94.72	(2R,3R,4R)-2,3,4,5-tetrahydroxypentanal	1649.64	TRUE	508	56196-08-8
191	13.3695	1651.05	Ribose (1MEOX) (4TMS) BP	98.56	(2R,3R,4R)-2,3,4,5-tetrahydroxypentanal	1649.64	TRUE	508	56196-08-8
192	13.4492	1658.01	Ribose (1MEOX) (4TMS) BP	97.96	(2R,3R,4R)-2,3,4,5-tetrahydroxypentanal	1649.64	TRUE	508	56196-08-8
193	13.5013	1662.56	Ribose (1MEOX) (4TMS) BP	97.83	(2R,3R,4R)-2,3,4,5-tetrahydroxypentanal	1649.64	TRUE	508	56196-08-8
194	13.6182	1672.77	Ribose (1MEOX) (4TMS) BP	97.83	(2R,3R,4R)-2,3,4,5-tetrahydroxypentanal	1649.64	TRUE	508	56196-08-8
195	13.7986	1688.52	Sedoheptulose, 2,7-anhydro-, beta- (4TMS)	95.75	2,7-Anhydro-beta-D-altro-heptulopyranose	1920.5	TRUE	1036
196	13.8718	1694.92	Calystegine C1 (1MEOX) (TMS)	52.04	8-Azabicyclo[3.2.1]octane-1,2,3,4,6-pentaol	1885.97	PRED	820
197	13.9275	1699.78	Sedoheptulose, 2,7-anhydro-, beta- (4TMS)	96.25	2,7-Anhydro-beta-D-altro-heptulopyranose	1920.5	TRUE	1036
198	13.9321	1700.19	Fucose (1MEOX) (4TMS) MP	98.79	6-deoxy-D-galactopyranose	1714.7	TRUE	567	56196-05-5
199	13.9631	1703.03	Xylitol (5TMS)	93.99	Xylite	1694.65	TRUE	548	14199-72-5
200	13.9953	1705.97	Calystegine C1 (1MEOX) (TMS)	54.11	8-Azabicyclo[3.2.1]octane-1,2,3,4,6-pentaol	1885.97	PRED	820
201	13.9975	1706.18	Calystegine C1 (1MEOX) (TMS)	58.44	8-Azabicyclo[3.2.1]octane-1,2,3,4,6-pentaol	1885.97	PRED	820
202	14.0157	1707.84	Ribitol (5TMS)	91.81	Adonitol	1712.74	TRUE	566	32381-53-6
203	14.0165	1707.91	Rhamnose (1MEOX) (4TMS) BP	88.14	6-deoxy-L-mannose	1715.07	TRUE	568
204	14.0163	1707.9	Fucose (1MEOX) (4TMS) MP	94.68	6-deoxy-D-galactopyranose	1714.7	TRUE	567	56196-05-5
205	14.053	1711.25	Fucose (1MEOX) (4TMS) MP	98.88	6-deoxy-D-galactopyranose	1714.7	TRUE	567	56196-05-5
206	14.0875	1714.41	Xylitol (5TMS)	95.36	Xylite	1694.65	TRUE	548	14199-72-5
207	14.0854	1714.22	Xylose (1MEOX) (4TMS) MP	94.55	alpha-D-xylopyranose	1646.29	TRUE	487	56196-07-7
208	14.1461	1719.77	Rhamnose (1MEOX) (4TMS) BP	85.84	6-deoxy-L-mannose	1715.07	TRUE	568
209	14.1445	1719.62	Ribitol (5TMS)	93.21	Adonitol	1712.74	TRUE	566	32381-53-6
210	14.1465	1719.81	Ribose (1MEOX) (4TMS) BP	89.52	(2R,3R,4R)-2,3,4,5-tetrahydroxypentanal	1649.64	TRUE	508	56196-08-8
211	14.1719	1722.13	Putrescine (4TMS)	97.7	1,4-Butanediamine	1734.98	TRUE	587	39772-63-9
212	14.1854	1723.37	Erythrose (1MEOX) (3TMS) MP	80.78	D-(&#8722;)-Erythrose	1440.31	TRUE	295
213	14.2999	1733.84	Putrescine (4TMS)	97.61	1,4-Butanediamine	1734.98	TRUE	587	39772-63-9
214	14.3153	1735.25	Sorbitol (6TMS)	81.42	(-)-sorbitol	1919.43	TRUE	850
215	14.5069	1752.78	Glucopyranose [-H20] (4TMS)	98.09	D-()-Glucose	1755.94	TRUE	612
216	14.6075	1761.99	Sedoheptulose, 2,7-anhydro-, beta- (4TMS)	69.76	2,7-Anhydro-beta-D-altro-heptulopyranose	1920.5	TRUE	1036
217	14.6147	1762.64	2-Hydroxydecanoic-acid_2TMS	67.73	NA	1655.98	PRED	501
218	14.6391	1764.88	Glucopyranose [-H20] (4TMS)	98.41	D-()-Glucose	1755.94	TRUE	612
219	14.7405	1774.15	Sedoheptulose, 2,7-anhydro-, beta- (4TMS)	76.56	2,7-Anhydro-beta-D-altro-heptulopyranose	1920.5	TRUE	1036
220	14.7465	1774.7	2-Hydroxydecanoic-acid_2TMS	65.72	NA	1655.98	PRED	501
221	14.8117	1780.67	Shikimic acid, 3-dehydro- (1MEOX) (3TMS) MP	90.29	(-)-3-dehydroshikimic acid	1780.32	TRUE	639
222	14.8671	1785.74	similar to Fructose Derivate	97.73	D-(&#8722;)-Fructose	1789.22	PRED	645
223	14.9564	1793.91	Shikimic acid, 3-dehydro- (1MEOX) (3TMS) BP	82.41	(-)-3-dehydroshikimic acid	1789.24	TRUE	638
224	14.9565	1793.92	similar to Fructose Derivate	97.35	D-(&#8722;)-Fructose	1796.98	PRED	659
225	14.979	1795.97	Shikimic acid (4TMS)	98.94	(-)3a, 4a, 5脽-trihydroxy-1-cyclohexene-1-caboxylic acid	1794.63	TRUE	657
226	15.0009	1797.98	similar to Fructose Derivate	97.29	D-(&#8722;)-Fructose	1796.98	PRED	659
227	14.9816	1796.21	similar to Fructose Derivate	95.61	D-(&#8722;)-Fructose	1796.98	PRED	659
228	15.0045	1798.31	D171803	71.9	NA	1717.93	TRUE	557
229	15.0797	1805.47	Isocitric acid (4TMS)	95.83	1-hydroxypropane-1,2,3-tricarboxylic acid	1805.4	TRUE	668
230	15.088	1806.27	Galactose_1_5TMS	96.2	NA	1815.46	PRED	683
231	15.1203	1809.38	Shikimic acid (4TMS)	99.12	(-)3a, 4a, 5脽-trihydroxy-1-cyclohexene-1-caboxylic acid	1794.63	TRUE	657
232	15.1167	1809.04	similar to Fructose Derivate	92.05	D-(&#8722;)-Fructose	1796.98	PRED	659
233	15.1167	1809.04	Fucose (1MEOX) (4TMS) MP	86.26	6-deoxy-D-galactopyranose	1714.7	TRUE	567	56196-05-5
234	15.123	1809.64	Glucopyranoside, 1-O-methyl-, alpha- (4TMS)	68.82	1-Methyl-alpha-D-glucopyranoside	1868.11	TRUE	774
235	15.2109	1818.12	1,4-Naphthoquinone, 2-methyl-	40.17	1,4-Naphthoquinone, 2-methyl-	1549.54	TRUE	389
236	15.2129	1818.31	Noradrenaline (5TMS)	93.82	(&#8722;)-Norepinephrine	2148.28	TRUE	1067
237	15.2184	1818.84	Isocitric acid (4TMS)	94.74	1-hydroxypropane-1,2,3-tricarboxylic acid	1805.4	TRUE	668
238	15.22	1819	Benzoic acid, 3,4-dihydroxy- (3TMS)	91.38	3,4-dihydroxybenzoic acid	1812.71	TRUE	686
239	15.2701	1823.83	Psicose (1MEOX) (5TMS) BP	92.42	(mixed anomer) L-1,3,4,5,6-Pentahydroxy-hexan-2-one	1838	TRUE	722
240	15.328	1829.41	Dehydroascorbic acid dimer (2MEOX) MP	97.88	(5R)-5-[(1S)-1,2-dihydroxyethyl]furan-2,3,4(5H)-trione	1839.58	TRUE	720
241	15.3495	1831.49	1,4-Naphthoquinone, 2-methyl-	39.69	1,4-Naphthoquinone, 2-methyl-	1549.54	TRUE	389
242	15.3676	1833.23	Quinazoline, 4-hydroxy-	71.63	3H-Quinazolin-4-one	1742.39	TRUE	581
243	15.4297	1839.22	Quinic acid (5TMS)	65.49	(-)-Chinas盲ure	1842.69	TRUE	719
244	15.4374	1839.96	Quinic acid (5TMS)	93.81	(-)-Chinas盲ure	1842.69	TRUE	719
245	15.4356	1839.79	Quinic acid (5TMS)	88.79	(-)-Chinas盲ure	1842.69	TRUE	719
246	15.4555	1841.71	Quinic acid (5TMS)	54.87	(-)-Chinas盲ure	1842.69	TRUE	719
247	15.4619	1842.32	Quinic acid (5TMS)	86.21	(-)-Chinas盲ure	1842.69	TRUE	719
248	15.4621	1842.34	Quinic acid (5TMS)	84.66	(-)-Chinas盲ure	1842.69	TRUE	719
249	15.4688	1842.99	Dehydroascorbic acid dimer (2MEOX) MP	98.11	(5R)-5-[(1S)-1,2-dihydroxyethyl]furan-2,3,4(5H)-trione	1839.58	TRUE	720
250	15.4709	1843.19	Homoserine (2TMS)	73.57	(2S)-2-amino-4-hydroxybutanoic acid	1355.07	TRUE	204
251	15.4691	1843.02	Quinazoline, 4-hydroxy-	74.36	3H-Quinazolin-4-one	1742.39	TRUE	581
252	15.5102	1846.98	Quinazoline, 4-hydroxy-	70.83	3H-Quinazolin-4-one	1742.39	TRUE	581
253	15.5116	1847.12	Quinazoline, 4-hydroxy-	68.12	3H-Quinazolin-4-one	1742.39	TRUE	581
254	15.5676	1852.52	Sorbose (1MEOX) (5TMS) BP	98.48	D-()-Sorbose	1852.53	TRUE	741
255	15.5677	1852.53	3-Hydroxytetradecanoic_acid_1MeO	95.08	NA	1865.58	PRED	769
256	15.5733	1853.07	Quinic acid (5TMS)	94.1	(-)-Chinas盲ure	1842.69	TRUE	719
257	15.5711	1852.85	Quinic acid (5TMS)	66.15	(-)-Chinas盲ure	1842.69	TRUE	719
258	15.5807	1853.78	Quinic acid (5TMS)	43.23	(-)-Chinas盲ure	1842.69	TRUE	719
259	15.6006	1855.7	Quinic acid (5TMS)	55.17	(-)-Chinas盲ure	1842.69	TRUE	719
260	15.6656	1861.97	Psicose (1MEOX) (5TMS) MP	98.56	(mixed anomer) L-1,3,4,5,6-Pentahydroxy-hexan-2-one	1849.82	TRUE	740
261	15.666	1862.01	3-Hydroxytetradecanoic_acid_1MeO	95.5	NA	1865.58	PRED	769
262	15.7147	1866.7	Psicose (1MEOX) (5TMS) MP	96.16	(mixed anomer) L-1,3,4,5,6-Pentahydroxy-hexan-2-one	1849.82	TRUE	740
263	15.7388	1869.03	3-Hydroxytetradecanoic_acid_1MeO	95.12	NA	1865.58	PRED	769
264	15.7242	1867.62	Fructose (1MEOX) (5TMS) BP	97.78	D-(&#8722;)-Fructose	1863.13	TRUE	772
265	15.7412	1869.26	Gulonic acid, 2-oxo- (1MEOX) (5TMS) BP	89.97	2-dehydro-L-idonic acid	1872.03	TRUE	727
266	15.7402	1869.16	Fructose (1MEOX) (5TMS) BP	68.83	D-(&#8722;)-Fructose	1863.13	TRUE	772
267	15.7954	1874.48	similar to Glucopyranose (5TMS)	92.14	NA	1958.51	PRED	909
268	15.7957	1874.51	Shikimic acid (4TMS)	94.4	(-)3a, 4a, 5脽-trihydroxy-1-cyclohexene-1-caboxylic acid	1794.63	TRUE	657
269	15.7957	1874.51	Shikimic acid (4TMS)	94.4	(-)3a, 4a, 5脽-trihydroxy-1-cyclohexene-1-caboxylic acid	1794.63	TRUE	657
270	15.816	1876.47	Psicose (1MEOX) (5TMS) MP	98.46	(mixed anomer) L-1,3,4,5,6-Pentahydroxy-hexan-2-one	1849.82	TRUE	740
271	15.8189	1876.75	3-Hydroxytetradecanoic_acid_1MeO	95.17	NA	1865.58	PRED	769
272	15.8195	1876.81	Galactose (1MEOX) (5TMS) MP	96.13	(2R,3S,4S,5R)-2,3,4,5,6-pentahydroxyhexanal	1876.07	PRED	770
273	15.8206	1876.91	Idose (1MEOX) (5TMS) MP	85.87	D-Ido	1871.46	TRUE	779
274	15.9445	1888.86	Shikimic acid (4TMS)	94.13	(-)3a, 4a, 5脽-trihydroxy-1-cyclohexene-1-caboxylic acid	1794.63	TRUE	657
275	15.9465	1889.05	similar to Glucopyranose (5TMS)	94.02	NA	1958.51	PRED	909
276	15.9757	1891.87	Glucose (1MEOX) (5TMS) BP	94.81	D-()-Glucose	1899.05	TRUE	829
277	15.9875	1893.01	Galactose (1MEOX) (5TMS) BP	87.47	(2R,3S,4S,5R)-2,3,4,5,6-pentahydroxyhexanal	1902.42	PRED	830
278	15.9824	1892.52	Mannose (1MEOX) (5TMS) BP	84.75	Carubinose	1885.22	TRUE	793
279	15.9769	1891.99	Gluconic acid-1,5-lactone (4TMS)	57.49	(3R,4S,5S,6R)-3,4,5-trihydroxy-6-(hydroxymethyl)oxan-2-one	1871.9	TRUE	800
280	15.9648	1890.82	similar to Glucopyranose (5TMS)	81.54	NA	1958.51	PRED	909
281	16.0064	1894.83	Glucose (1MEOX) (5TMS) BP	97.39	D-()-Glucose	1899.05	TRUE	829
282	16.1581	1909.87	Galactose (1MEOX) (5TMS) BP	95.08	(2R,3S,4S,5R)-2,3,4,5,6-pentahydroxyhexanal	1902.42	PRED	830
283	16.1627	1910.33	D208496	78.16	NA	2085.69	TRUE	998
284	16.3502	1929.2	Glucuronic acid (1MEOX) (5TMS) MP	85.99	(2S,3S,4S,5R)-2,3,4,5-tetrahydroxy-6-oxohexanoic acid	1920.98	TRUE	852
285	16.3766	1931.85	Threose (1MEOX) (3TMS) MP	83	D-(-)-Threose	1445.33	TRUE	309
286	16.3741	1931.6	Fucose (1MEOX) (4TMS) BP	83.68	6-deoxy-D-galactopyranose	1729.02	TRUE	586
287	16.6386	1958.21	similar to Glucopyranose (5TMS)	97.96	NA	1958.51	PRED	909
288	16.7999	1974.44	Glucopyranose, D- (5TMS)	99.31	D-()-Glucose	1959.24	TRUE	915
289	16.9273	1987.25	Saccharic acid (6TMS)	85.97	(2R,3S,4S,5S)-2,3,4,5-tetrahydroxyhexanedioic acid	1999.87	TRUE	941
290	16.9831	1992.87	Gluconic acid (6TMS)	91.22	Dextronic acid	1984.83	TRUE	929
291	17.0289	1997.47	Shikimic acid (4TMS)	97.68	(-)3a, 4a, 5脽-trihydroxy-1-cyclohexene-1-caboxylic acid	1794.63	TRUE	657
292	17.0946	2004.28	Saccharic acid (6TMS)	92.14	(2R,3S,4S,5S)-2,3,4,5-tetrahydroxyhexanedioic acid	1999.87	TRUE	941
293	17.197	2015.08	D223156	97.31	NA	2231.46	TRUE	1125
294	17.2876	2024.64	Shikimic acid (4TMS)	95.22	(-)3a, 4a, 5脽-trihydroxy-1-cyclohexene-1-caboxylic acid	1794.63	TRUE	657
295	17.3629	2032.58	Hexadecanoic acid (1TMS)	98.96	16:00:00	2046.19	TRUE	973
296	17.3632	2032.62	Heneicosanoic acid (1TMS)	90.52	21:00:00	2552.91	TRUE	1266
297	17.3634	2032.64	Fucose (1MEOX) (4TMS) MP	95.57	6-deoxy-D-galactopyranose	1714.7	TRUE	567	56196-05-5
298	17.3639	2032.69	Hexadecanoic acid (1TMS)	90.59	16:00:00	2046.19	TRUE	973
299	17.5358	2050.82	Hexadecanoic acid (1TMS)	99.06	16:00:00	2046.19	TRUE	973
300	17.5329	2050.52	Hexadecanoic acid (1TMS)	87.96	16:00:00	2046.19	TRUE	973
301	17.537	2050.95	Pregn-4-ene-20alpha-ol-3-one (1MEOX) (1TMS) BP	89.43	(20S)-20-hydroxypregn-4-en-3-one	3009.11	TRUE	1519
302	17.6847	2066.53	Viburnitol (5TMS)	91.46	Inositol, 3-deoxy-	1859.13	PRED	745
303	17.6846	2066.52	Inositol, myo- (6TMS)	94.57	(1r,2R,3S,4s,5R,6S)-cyclohexane-1,2,3,4,5,6-hexol	2080.23	TRUE	1002
304	17.8422	2083.14	Mannitol (6TMS)	90.57	(2R,3R,4R,5R)-hexane-1,2,3,4,5,6-hexaol	1913.17	TRUE	851
305	17.8634	2085.38	Inositol, myo- (6TMS)	94.48	(1r,2R,3S,4s,5R,6S)-cyclohexane-1,2,3,4,5,6-hexol	2080.23	TRUE	1002
306	17.8492	2083.88	Inositol, myo- (6TMS)	97.72	(1r,2R,3S,4s,5R,6S)-cyclohexane-1,2,3,4,5,6-hexol	2080.23	TRUE	1002
307	18.0199	2101.97	D208496	84.55	NA	2085.69	TRUE	998
308	18.0305	2103.14	Sorbitol (6TMS)	91.27	(-)-sorbitol	1919.43	TRUE	850
309	18.1768	2119.23	Caffeic acid, trans- (3TMS)	88.58	(2E)-3-(3,4-dihydroxyphenyl)prop-2-enoic acid	2135.55	TRUE	1050
310	18.176	2119.14	Caffeic acid, trans- (3TMS)	81.98	(2E)-3-(3,4-dihydroxyphenyl)prop-2-enoic acid	2135.55	TRUE	1050
311	18.2949	2132.22	Sorbitol (6TMS)	88.69	(-)-sorbitol	1919.43	TRUE	850
312	18.3609	2139.48	Caffeic acid, trans- (3TMS)	81.98	(2E)-3-(3,4-dihydroxyphenyl)prop-2-enoic acid	2135.55	TRUE	1050
313	18.367	2140.15	Caffeic acid, trans- (3TMS)	90.73	(2E)-3-(3,4-dihydroxyphenyl)prop-2-enoic acid	2135.55	TRUE	1050
314	18.3611	2139.5	Caffeic acid, trans- (3TMS)	90.7	(2E)-3-(3,4-dihydroxyphenyl)prop-2-enoic acid	2135.55	TRUE	1050
315	18.3624	2139.65	Caffeic acid, trans- (3TMS)	34.55	(2E)-3-(3,4-dihydroxyphenyl)prop-2-enoic acid	2135.55	TRUE	1050
316	18.5144	2156.37	Phytol (1TMS) MP	96.71	(2E,7R,11R)-3,7,11,15-tetramethyl-2-hexadecen-1-ol	2170.86	TRUE	1074
317	18.5684	2162.31	D222462	96.37	NA	2224.48	TRUE	1114
318	18.6524	2171.55	Sphingosine (3TMS)	96.32	(2S,3R)-(E)-2-amino-1,3-dihydroxy-4-octadecene	2462.62	TRUE	1226
319	18.7084	2177.71	Phytol (1TMS) MP	98.32	(2E,7R,11R)-3,7,11,15-tetramethyl-2-hexadecen-1-ol	2170.86	TRUE	1074
320	18.7096	2177.84	Phytol (1TMS) MP	83.77	(2E,7R,11R)-3,7,11,15-tetramethyl-2-hexadecen-1-ol	2170.86	TRUE	1074
321	18.7612	2183.52	D222462	96.75	NA	2224.48	TRUE	1114
322	18.7654	2183.98	D222462	93.32	NA	2224.48	TRUE	1114
323	18.8515	2193.45	D222462	95.88	NA	2224.48	TRUE	1114
324	18.917	2200.69	Octadecatrienoic acid, 9,12,15-(Z,Z,Z)-, n- (1TMS)	98.75	(9,12,15)-linolenic acid	2217.41	PRED	1111
325	19.1196	2223.89	Octadecatrienoic acid, n- (1TMS)	96.61	Octadecatrienoic acid	2226.44	PRED	1121
326	19.1448	2226.78	Octadecanoic acid (1TMS)	97.43	18:00:00	2243.45	TRUE	1132
327	19.3435	2249.54	Octadecanoic acid (1TMS)	97.9	18:00:00	2243.45	TRUE	1132
328	19.6606	2285.86	similar to Glycerolaldopyranosid (6TMS)	97.68	NA	2298.8	PRED	1158
329	19.7394	2294.89	similar to Glycerolaldopyranosid (6TMS)	91.61	NA	2298.8	PRED	1158
330	19.8692	2310.19	similar to Glycerolaldopyranosid (6TMS)	97.95	NA	2298.8	PRED	1158
331	19.9578	2320.79	D223156	95.82	NA	2231.46	TRUE	1125
332	19.9591	2320.94	D228685	91.25	NA	2285.27	TRUE	1151
333	19.9623	2321.33	D223156	93.63	NA	2231.46	TRUE	1125
334	19.9639	2321.52	D200302	92.79	NA	2003.06	TRUE	939
335	20.1818	2347.58	D228685	93.62	NA	2285.27	TRUE	1151
336	20.2904	2360.57	Dihydrosphingosine (3TMS) MP	63.92	(2S,3R)-2-amino-1,3-octadecanediol	2504.39	TRUE	1246
337	20.513	2387.2	D222462	61.1	NA	2224.48	TRUE	1114
338	20.8632	2430.14	Sphingosine (3TMS)	95.14	(2S,3R)-(E)-2-amino-1,3-dihydroxy-4-octadecene	2462.62	TRUE	1226
339	21.0415	2452.23	D230150	90.59	NA	2301.22	TRUE	1155
340	21.0473	2452.95	D223156	93.72	NA	2231.46	TRUE	1125
341	21.1775	2469.08	Sphingosine (3TMS)	95.99	(2S,3R)-(E)-2-amino-1,3-dihydroxy-4-octadecene	2462.62	TRUE	1226
342	21.3302	2488	Salicylaldehyde-beta-D-glucopyranoside (1MEOX) (4TMS) BP (Derivate not found)	92.1	Helicin	2564.72	PRED	1274
343	21.4107	2497.98	Sphingosine (3TMS)	96.02	(2S,3R)-(E)-2-amino-1,3-dihydroxy-4-octadecene	2462.62	TRUE	1226
344	21.5283	2513.09	D200302	91.68	NA	2003.06	TRUE	939
345	21.5652	2517.86	Salicylaldehyde-beta-D-glucopyranoside (1MEOX) (4TMS) BP (Derivate not found)	92.01	Helicin	2564.72	PRED	1274
346	21.567	2518.09	Salicylaldehyde-beta-D-glucopyranoside (1MEOX) (4TMS) BP (Derivate not found)	76.44	Helicin	2564.72	PRED	1274
347	21.5611	2517.33	Palatinose (1MEOX) (8TMS)	88.77	1-alpha-D-glucopyranosyl-6-D-fructose	2817.18	TRUE	1441
348	21.7129	2536.94	D273330	96.69	NA	2733.48	TRUE	1366
349	21.766	2543.8	D200302	91.61	NA	2003.06	TRUE	939
350	21.7668	2543.9	D200302	91.5	NA	2003.06	TRUE	939
351	21.8421	2553.63	Sucrose (8TMS)	90.59	2-(3,4-Dihydroxy-2,5-bis-hydroxymethyl-tetrahydro-furan-2-yloxy)-6-hydroxymethyl-tetrahydro-pyran-3,4,5-triol	2622.87	TRUE	1305
352	21.9543	2568.13	D273330	96.89	NA	2733.48	TRUE	1366
353	22.0913	2585.83	Salicylaldehyde-beta-D-glucopyranoside (1MEOX) (4TMS) BP (Derivate not found)	86.51	Helicin	2564.72	PRED	1274
354	22.0906	2585.74	Salicylaldehyde-beta-D-glucopyranoside (1MEOX) (4TMS) BP (Derivate not found)	89.74	Helicin	2564.72	PRED	1274
355	22.1891	2598.46	Salicylaldehyde-beta-D-glucopyranoside (1MEOX) (4TMS) BP (Derivate not found)	64.35	Helicin	2564.72	PRED	1274
356	22.1891	2598.46	Salicylaldehyde-beta-D-glucopyranoside (1MEOX) (4TMS) BP (Derivate not found)	64.01	Helicin	2564.72	PRED	1274
357	22.2115	2601.41	Sucrose (8TMS)	53.3	2-(3,4-Dihydroxy-2,5-bis-hydroxymethyl-tetrahydro-furan-2-yloxy)-6-hydroxymethyl-tetrahydro-pyran-3,4,5-triol	2622.87	TRUE	1305
358	22.2317	2604.11	Salicylaldehyde-beta-D-glucopyranoside (1MEOX) (4TMS) BP (Derivate not found)	63.82	Helicin	2564.72	PRED	1274
359	22.211	2601.34	Salicylaldehyde-beta-D-glucopyranoside (1MEOX) (4TMS) BP (Derivate not found)	82.38	Helicin	2564.72	PRED	1274
360	22.2223	2602.85	Salicylaldehyde-beta-D-glucopyranoside (1MEOX) (4TMS) BP (Derivate not found)	72.68	Helicin	2564.72	PRED	1274
361	22.2289	2603.73	Sucrose (8TMS)	72.22	2-(3,4-Dihydroxy-2,5-bis-hydroxymethyl-tetrahydro-furan-2-yloxy)-6-hydroxymethyl-tetrahydro-pyran-3,4,5-triol	2622.87	TRUE	1305
362	22.2216	2602.76	Salicylaldehyde-beta-D-glucopyranoside (1MEOX) (4TMS) BP (Derivate not found)	75.64	Helicin	2564.72	PRED	1274
363	22.2134	2601.66	Salicylaldehyde-beta-D-glucopyranoside (1MEOX) (4TMS) BP (Derivate not found)	71.45	Helicin	2564.72	PRED	1274
364	22.2424	2605.54	Arabinoheptulosonic acid enol, 3-deoxy- (5TMS) MP	12.46	NA	1926.64	TRUE	847
365	22.3383	2618.38	Sucrose (8TMS)	85.89	2-(3,4-Dihydroxy-2,5-bis-hydroxymethyl-tetrahydro-furan-2-yloxy)-6-hydroxymethyl-tetrahydro-pyran-3,4,5-triol	2622.87	TRUE	1305
366	22.3374	2618.26	Salicylaldehyde-beta-D-glucopyranoside (1MEOX) (4TMS) BP (Derivate not found)	81.24	Helicin	2564.72	PRED	1274
367	22.4203	2629.36	D257756	47.1	NA	2577.65	TRUE	1279
368	22.4213	2629.49	D257756	74.77	NA	2577.65	TRUE	1279
369	22.4344	2631.24	Salicylaldehyde-beta-D-glucopyranoside (1MEOX) (4TMS) BP (Derivate not found)	65.29	Helicin	2564.72	PRED	1274
370	22.438	2631.73	Salicylaldehyde-beta-D-glucopyranoside (1MEOX) (4TMS) BP (Derivate not found)	71.28	Helicin	2564.72	PRED	1274
371	22.467	2635.61	Sucrose (8TMS)	52.5	2-(3,4-Dihydroxy-2,5-bis-hydroxymethyl-tetrahydro-furan-2-yloxy)-6-hydroxymethyl-tetrahydro-pyran-3,4,5-triol	2622.87	TRUE	1305
372	22.4509	2633.45	Sucrose (8TMS)	57.04	2-(3,4-Dihydroxy-2,5-bis-hydroxymethyl-tetrahydro-furan-2-yloxy)-6-hydroxymethyl-tetrahydro-pyran-3,4,5-triol	2622.87	TRUE	1305
373	22.4557	2634.1	Sucrose (8TMS)	27.3	2-(3,4-Dihydroxy-2,5-bis-hydroxymethyl-tetrahydro-furan-2-yloxy)-6-hydroxymethyl-tetrahydro-pyran-3,4,5-triol	2622.87	TRUE	1305
374	22.4684	2635.8	Lactulose_8TMS	92.24	NA	2609.73	PRED	1295
375	22.4839	2637.87	Salicylaldehyde-beta-D-glucopyranoside (1MEOX) (4TMS) BP (Derivate not found)	64	Helicin	2564.72	PRED	1274
376	22.477	2636.95	Salicylaldehyde-beta-D-glucopyranoside (1MEOX) (4TMS) BP (Derivate not found)	69.05	Helicin	2564.72	PRED	1274
377	22.4991	2639.91	Arabinoheptulosonic acid enol, 3-deoxy- (5TMS) MP	12.91	NA	1926.64	TRUE	847
378	22.6455	2659.5	Sucrose (8TMS)	90.95	2-(3,4-Dihydroxy-2,5-bis-hydroxymethyl-tetrahydro-furan-2-yloxy)-6-hydroxymethyl-tetrahydro-pyran-3,4,5-triol	2622.87	TRUE	1305
379	22.645	2659.44	Sucrose (8TMS)	85.32	2-(3,4-Dihydroxy-2,5-bis-hydroxymethyl-tetrahydro-furan-2-yloxy)-6-hydroxymethyl-tetrahydro-pyran-3,4,5-triol	2622.87	TRUE	1305
380	22.6625	2661.78	Xylobiose, D- (1MEOX) (6TMS) BP2	79.52	1-beta-D-Xylopyranosyl-4-D-xylose	2422.7	PRED	1206
381	22.663	2661.85	D257756	58.66	NA	2577.65	TRUE	1279
382	22.8589	2688.07	D270080	97.52	NA	2700.86	TRUE	1341
383	22.9109	2695.03	Sucrose (8TMS)	91.25	2-(3,4-Dihydroxy-2,5-bis-hydroxymethyl-tetrahydro-furan-2-yloxy)-6-hydroxymethyl-tetrahydro-pyran-3,4,5-triol	2622.87	TRUE	1305
384	22.9143	2695.49	Palatinose (1MEOX) (8TMS)	85.62	1-alpha-D-glucopyranosyl-6-D-fructose	2817.18	TRUE	1441
385	22.9256	2697	Laminaribiose (1MEOX) (8TMS) MP	91.64	1-beta-D-Glucopyranosyl-3-D-glucose	2709.49	TRUE	1356
386	22.9273	2697.23	Trehalose, alpha,alpha'-, D- (8TMS)	78.95	1-alpha-D-Glucopyranosyl-1-alpha-D-glucopyranoside	2726.3	TRUE	1369
387	23.0851	2718.99	Sucrose (8TMS)	94.07	2-(3,4-Dihydroxy-2,5-bis-hydroxymethyl-tetrahydro-furan-2-yloxy)-6-hydroxymethyl-tetrahydro-pyran-3,4,5-triol	2622.87	TRUE	1305
388	23.0858	2719.09	Melezitose_2_xTMS	88.43	NA	3288.29	PRED	1595
389	23.1143	2723.03	D270080	97.44	NA	2700.86	TRUE	1341
390	23.1724	2731.08	Gentiobiose (1MEOX) (8TMS) BP	94.98	1-beta-D-glucopyranosyl-6-D-glucose	2814.35	TRUE	1442
391	23.1833	2732.59	Trehalose, alpha,alpha'-, D- (8TMS)	82.25	1-alpha-D-Glucopyranosyl-1-alpha-D-glucopyranoside	2726.3	TRUE	1369
392	23.1896	2733.46	Maltose (1MEOX) (8TMS) BP	91.42	.beta.-D-Glucopyranose, 4-O-.alpha.-D-glucopyranosyl-	2745.49	TRUE	1392
393	23.1921	2733.81	D223156	96.83	NA	2231.46	TRUE	1125
394	23.3432	2754.74	Turanose_8TMS	78.64	NA	2707.24	PRED	1349
395	23.3448	2754.96	Sucrose (8TMS)	94.13	2-(3,4-Dihydroxy-2,5-bis-hydroxymethyl-tetrahydro-furan-2-yloxy)-6-hydroxymethyl-tetrahydro-pyran-3,4,5-triol	2622.87	TRUE	1305
396	23.3443	2754.89	Trehalose, alpha,alpha'-, D- (8TMS)	77.7	1-alpha-D-Glucopyranosyl-1-alpha-D-glucopyranoside	2726.3	TRUE	1369
397	23.4332	2767.2	Laminaribiose (1MEOX) (8TMS) BP	95.52	1-beta-D-Glucopyranosyl-3-D-glucose	2741.56	TRUE	1381
398	23.43	2766.76	Gentiobiose (1MEOX) (8TMS) BP	93.48	1-beta-D-glucopyranosyl-6-D-glucose	2814.35	TRUE	1442
399	23.4604	2770.97	D223156	97.09	NA	2231.46	TRUE	1125
400	23.4835	2774.17	Quinic acid, 4-caffeoyl-, cis- (6TMS)	80.62	Cyclohexanecarboxylic acid, 4-[[(2Z)-3-(3,4-dihydroxyphenyl)-1-oxo-2-propenyl]oxy]-1,3,5-trihydroxy-, (1alpha,3R,4alpha,5R)-	2991.58	TRUE	1522
401	23.6156	2792.47	Trehalose, alpha,alpha'-, D- (8TMS)	73.96	1-alpha-D-Glucopyranosyl-1-alpha-D-glucopyranoside	2726.3	TRUE	1369
402	23.7593	2812.79	Quinic acid, 4-caffeoyl-, cis- (6TMS)	82.15	Cyclohexanecarboxylic acid, 4-[[(2Z)-3-(3,4-dihydroxyphenyl)-1-oxo-2-propenyl]oxy]-1,3,5-trihydroxy-, (1alpha,3R,4alpha,5R)-	2991.58	TRUE	1522
403	23.7654	2813.67	Quinic acid, 4-caffeoyl-, cis- (6TMS)	76.58	Cyclohexanecarboxylic acid, 4-[[(2Z)-3-(3,4-dihydroxyphenyl)-1-oxo-2-propenyl]oxy]-1,3,5-trihydroxy-, (1alpha,3R,4alpha,5R)-	2991.58	TRUE	1522
404	23.7741	2814.91	Quinic acid, 4-caffeoyl-, cis- (6TMS)	82.58	Cyclohexanecarboxylic acid, 4-[[(2Z)-3-(3,4-dihydroxyphenyl)-1-oxo-2-propenyl]oxy]-1,3,5-trihydroxy-, (1alpha,3R,4alpha,5R)-	2991.58	TRUE	1522
405	23.8242	2822.09	Epicatechin (5TMS)	93.96	()-Catechin hydrate	2863.55	TRUE	1448	89267-68-5
406	23.8241	2822.08	Epicatechin (5TMS)	77.18	()-Catechin hydrate	2863.55	TRUE	1448	89267-68-5
407	23.9905	2845.92	Epicatechin (5TMS)	93.16	()-Catechin hydrate	2863.55	TRUE	1448	89267-68-5
408	24.0489	2854.28	Quinic acid, 4-caffeoyl-, cis- (6TMS)	83.17	Cyclohexanecarboxylic acid, 4-[[(2Z)-3-(3,4-dihydroxyphenyl)-1-oxo-2-propenyl]oxy]-1,3,5-trihydroxy-, (1alpha,3R,4alpha,5R)-	2991.58	TRUE	1522
409	24.0989	2861.45	Epicatechin (5TMS)	94.19	()-Catechin hydrate	2863.55	TRUE	1448	89267-68-5
410	24.0973	2861.22	Epicatechin (5TMS)	88.71	()-Catechin hydrate	2863.55	TRUE	1448	89267-68-5
411	24.198	2875.64	Phylloquinone (2TMS)	38.15	(2-Methyl-3-phytyl-1,4-naphthoquinone	3581.88	PRED	1649
412	24.2698	2885.93	Catechin (5TMS)	90.96	(-)-catechin	2865.56	TRUE	1468
413	24.3913	2903.44	Galactinol (9TMS)	98.06	alpha-D-Galactosyl-(1,3)-D-myo-inositol	2966.29	TRUE	1513
414	24.5492	2926.73	Maltose (1MEOX) (8TMS) BP	84.69	.beta.-D-Glucopyranose, 4-O-.alpha.-D-glucopyranosyl-	2745.49	TRUE	1392
415	24.6438	2940.68	Galactinol (9TMS)	98.42	alpha-D-Galactosyl-(1,3)-D-myo-inositol	2966.29	TRUE	1513
416	24.6765	2945.5	Galactinol (9TMS)	97.97	alpha-D-Galactosyl-(1,3)-D-myo-inositol	2966.29	TRUE	1513
417	24.8481	2970.81	Galactinol (9TMS)	95.73	alpha-D-Galactosyl-(1,3)-D-myo-inositol	2966.29	TRUE	1513
418	24.9299	2982.88	Galactinol (9TMS)	99.21	alpha-D-Galactosyl-(1,3)-D-myo-inositol	2966.29	TRUE	1513
419	24.9316	2983.13	Glucopyranose, D- (5TMS)	92.3	D-()-Glucose	1959.24	TRUE	915
420	25.133	3012.13	Galactinol (9TMS)	96.15	alpha-D-Galactosyl-(1,3)-D-myo-inositol	2966.29	TRUE	1513
421	25.6581	3085.37	D273330	96.81	NA	2733.48	TRUE	1366
422	25.6943	3090.42	D222462	73.06	NA	2224.48	TRUE	1114
423	25.7872	3102.94	Lactobionic acid (TMS) BP	89.13	4-(beta-D-Galactosido)-D-gluconic acid	2745.3	TRUE	1376
424	25.9618	3124.13	Lactobionic acid (TMS) BP	96.56	4-(beta-D-Galactosido)-D-gluconic acid	2745.3	TRUE	1376
425	26.0968	3140.51	Galactinol (9TMS)	87.03	alpha-D-Galactosyl-(1,3)-D-myo-inositol	2966.29	TRUE	1513

## Sheet: RESULTS
		CL	DL	DCL	CB	DB	CE	DE			CL	DL	DCL	CB	DB	CE	DE
Norvaline_1TMS		349.355	637.759	745.052	582.841	441.987	3005.69	4997.12		Norvaline_1TMS	3.25	5.93	6.92	5.42	4.11	27.93	46.44
Pyridine, 3-hydroxy- (1TMS)		3553.13	4045.72	3100.71	2187.25	2487.97	2733.75	2046.14		Pyridine, 3-hydroxy- (1TMS)	17.63	20.07	15.38	10.85	12.34	13.56	10.15
Leucine (1TMS)		5921.53	6637.57	7653.3	5885.39	6873.05	4718.89	5989.46		Leucine (1TMS)	13.56	15.2	17.52	13.47	15.74	10.8	13.71
Alanine (2TMS)		3024.32	4290.06	1284.71	67.1098	284.791	2821.29	342.887		Alanine (2TMS)	24.96	35.41	10.6	0.55	2.35	23.29	2.83
similar to Pentasiloxane, dodecamethyl		10972.5	7893.21	6191.59	212.589	291.758	24918.5	12833		similar to Pentasiloxane, dodecamethyl	17.33	12.47	9.78	0.34	0.46	39.36	20.27
Isoleucine (1TMS)		68.1454	118.47	145.977	992.404	275.412	27413.7	4239.07		Isoleucine (1TMS)	0.2	0.36	0.44	2.98	0.83	82.44	12.75
Butanoic acid, 4-hydroxy- (2TMS)		22.4413	27.013	106.147	9.99578	37.2433	10481.2	202.954		Butanoic acid, 4-hydroxy- (2TMS)	0.21	0.25	0.97	0.09	0.34	96.27	1.86
Serine (2TMS)		4785.93	14666	7640.89	12107.6	11303.3	999.783	126.484		Serine (2TMS)	9.27	28.41	14.8	23.45	21.89	1.94	0.24
Sarcosineamide (2TMS)		914.191	3348.91	1459.36	1139.02	2328.95	425.177	266.784		Sarcosineamide (2TMS)	9.25	33.89	14.77	11.53	23.57	4.3	2.7
Tropinone (1MEOX)		17931.8	10361.7	13481.7	12237.4	9918.56	44608.1	48189.4		Tropinone (1MEOX)	11.44	6.61	8.6	7.81	6.33	28.46	30.75
Phosphoric acid (3TMS)		82997.8	51197.7	94766.3	163690	195688	25307.3	12879.5		Phosphoric acid (3TMS)	13.25	8.17	15.13	26.13	31.23	4.04	2.06
2-Piperidinecarboxylic acid (1TMS)		649.706	369.7	331.329	563.762	517.761	47179.5	10420.9		2-Piperidinecarboxylic acid (1TMS)	1.08	0.62	0.55	0.94	0.86	78.59	17.36
Glycerol (3TMS)		19784.6	17211.1	21469.5	26614.7	26465.5	30923.9	9601.91		Glycerol (3TMS)	13.01	11.32	14.12	17.5	17.4	20.34	6.31
Tridecane, n-		3162.5	4050.75	2372.84	3673.61	3849.79	3185.39	3313.89		Tridecane, n-	13.4	17.16	10.05	15.56	16.31	13.49	14.04
Threonine, allo- (2TMS)		394.995	854.494	997.401	4333.75	7412.49	5827.43	1325.72		Threonine, allo- (2TMS)	1.87	4.04	4.72	20.49	35.05	27.56	6.27
Succinic acid (2TMS)		2854.71	3709.06	3545.49	1924.51	3103.43	569441	141315		Succinic acid (2TMS)	0.39	0.51	0.49	0.27	0.43	78.45	19.47
Norbornane-2-carboxylic acid, 2-amino- (1TMS) BP		407.474	146.573	5373.9	190.244	311.752	96.9045	3288.37		Norbornane-2-carboxylic acid, 2-amino- (1TMS) BP	4.15	1.49	54.75	1.94	3.18	0.99	33.5
similar to Lumichrome (2MeOX)		35014.6	12642.2	32291.3	27345.8	24210.2	17392.6	7243.55		similar to Lumichrome (2MeOX)	22.43	8.1	20.68	17.51	15.51	11.14	4.64
Threonic acid-1,4-lactone (2TMS)		17160.7	18833.3	31120.6	146.05	183.284	145.979	112.071		Threonic acid-1,4-lactone (2TMS)	25.35	27.82	45.97	0.22	0.27	0.22	0.17
Diisopropanolamine (3TMS)		342.69	527.157	2169.46	523.266	335.775	611.074	246.548		Diisopropanolamine (3TMS)	7.21	11.08	45.62	11	7.06	12.85	5.18
Tetradecane, n-		5081.41	8798.39	5766.47	16785	15354.9	17116.9	34858.6		Tetradecane, n-	4.9	8.48	5.56	16.18	14.8	16.5	33.59
Malic acid (3TMS)		37068	68830.8	38818.4	108693	77487.8	153487	391919		Malic acid (3TMS)	4.23	7.85	4.43	12.4	8.84	17.52	44.72
Pyroglutamic acid (2TMS)		12036.3	57656.7	108627	43707.7	185076	303032	536914		Pyroglutamic acid (2TMS)	0.97	4.62	8.71	3.5	14.84	24.3	43.05
Glutamic acid (2TMS)		460.013	973.402	822.088	473.482	13271.7	2.20461e+06	558541		Glutamic acid (2TMS)	0.02	0.04	0.03	0.02	0.48	79.33	20.1
Threonic acid (4TMS)		36579.1	54279.4	43104.7	114102	47633	1214.04	437.029		Threonic acid (4TMS)	12.3	18.25	14.5	38.37	16.02	0.41	0.15
Lyxose (1MEOX) (4TMS) BP		11018	8659.8	4208.39	21310.7	10984.5	1300.05	8896.64		Lyxose (1MEOX) (4TMS) BP	16.6	13.05	6.34	32.11	16.55	1.96	13.4
Ribose (1MEOX) (4TMS) BP		2704.69	3134.44	1813.41	3912.09	2457.08	1749.22	8047.13		Ribose (1MEOX) (4TMS) BP	11.36	13.16	7.61	16.42	10.32	7.34	33.79
Xylitol (5TMS)		2693.54	1740.81	2053.39	5046.49	4846.97	3456.63	23305.8		Xylitol (5TMS)	6.24	4.03	4.76	11.7	11.23	8.01	54.02
Ribitol (5TMS)		10424.1	11616.2	9690.63	10185.3	8904.15	2826.15	7749.55		Ribitol (5TMS)	16.98	18.92	15.78	16.59	14.5	4.6	12.62
Fucose (1MEOX) (4TMS) MP		10149.6	5538.73	10057.1	8240.59	8945.49	70.4523	23179.1		Fucose (1MEOX) (4TMS) MP	15.34	8.37	15.2	12.45	13.52	0.11	35.02
Rhamnose (1MEOX) (4TMS) BP		137.229	323.528	346.52	9198.28	7037.3	229.079	602.71		Rhamnose (1MEOX) (4TMS) BP	0.77	1.81	1.94	51.46	39.37	1.28	3.37
Putrescine (4TMS)		24177.6	6455.55	14295	4113.55	1259.3	27906.9	13861.9		Putrescine (4TMS)	26.26	7.01	15.53	4.47	1.37	30.31	15.06
Glucopyranose [-H20] (4TMS)		29122	26299.3	14906.6	12450	11357	4036.53	929.48		Glucopyranose [-H20] (4TMS)	29.39	26.54	15.04	12.56	11.46	4.07	0.94
Shikimic acid, 3-dehydro- (1MEOX) (3TMS) MP		383.157	451.369	213.733	2882.61	2844.9	172.353	6409.97		Shikimic acid, 3-dehydro- (1MEOX) (3TMS) MP	2.87	3.38	1.6	21.58	21.3	1.29	47.99
Shikimic acid (4TMS)		117716	107573	67942.3	523590	447466	6416	12941		Shikimic acid (4TMS)	9.17	8.38	5.29	40.79	34.86	0.5	1.01
similar to Fructose Derivate		3233.15	4585.54	1106.34	23116.1	8484.27	671.622	10582.8		similar to Fructose Derivate	6.24	8.86	2.14	44.64	16.39	1.3	20.44
Isocitric acid (4TMS)		5141.76	19137.4	43043.8	4926.25	12662.6	847.145	107.987		Isocitric acid (4TMS)	5.99	22.29	50.13	5.74	14.75	0.99	0.13
Benzoic acid, 3,4-dihydroxy- (3TMS)		366.857	377.121	193.184	428.867	449.804	11594.9	5208.46		Benzoic acid, 3,4-dihydroxy- (3TMS)	1.97	2.03	1.04	2.3	2.42	62.27	27.97
Quinic acid (5TMS)		1014.24	647.03	913.105	964243	477315	51.9681	153.688		Quinic acid (5TMS)	0.07	0.04	0.06	66.76	33.05	0	0.01
Dehydroascorbic acid dimer (2MEOX) MP		63425.2	42401.2	63396	122404	40990.4	32.7022	217.946		Dehydroascorbic acid dimer (2MEOX) MP	19.05	12.74	19.05	36.77	12.31	0.01	0.07
Sorbose (1MEOX) (5TMS) BP		1.81831e+06	1.15135e+06	244697	3.15318e+06	1.49791e+06	2.72711e+06	8204049		Sorbose (1MEOX) (5TMS) BP	9.67	6.13	1.3	16.78	7.97	14.51	43.65
Psicose (1MEOX) (5TMS) MP		1.18599e+06	985979	153552	1.96185e+06	1.02672e+06	1.75372e+06	5288945		Psicose (1MEOX) (5TMS) MP	9.6	7.98	1.24	15.88	8.31	14.19	42.8
3-Hydroxytetradecanoic_acid_1MeO		3482.75	3953.55	784.135	10691.5	5444.12	3.19595e+06	7.46063e+06		3-Hydroxytetradecanoic_acid_1MeO	0.03	0.04	0.01	0.1	0.05	29.92	69.85
Fructose (1MEOX) (5TMS) BP		2582.41	1666.49	647.586	607119	2743.82	3.98802e+06	297894		Fructose (1MEOX) (5TMS) BP	0.05	0.03	0.01	12.39	0.06	81.38	6.08
Gulonic acid, 2-oxo- (1MEOX) (5TMS) BP		3951.46	6493.01	1233.92	14232	6647.14	1954.48	2.35937e+06		Gulonic acid, 2-oxo- (1MEOX) (5TMS) BP	0.17	0.27	0.05	0.59	0.28	0.08	98.56
Galactose (1MEOX) (5TMS) MP		1.32379e+06	724851	139985	3.43545e+06	1.16414e+06	3553.74	3.463e+06		Galactose (1MEOX) (5TMS) MP	12.91	7.07	1.37	33.5	11.35	0.03	33.77
Idose (1MEOX) (5TMS) MP		810933	331987	62579.7	2.21432e+06	1.07028e+06	1513.91	4.48878e+06		Idose (1MEOX) (5TMS) MP	9.03	3.7	0.7	24.66	11.92	0.02	49.98
Mannose (1MEOX) (5TMS) BP		963643	230599	3146.58	630195	8049.08	706.708	41076.1		Mannose (1MEOX) (5TMS) BP	51.33	12.28	0.17	33.57	0.43	0.04	2.19
similar to Glucopyranose (5TMS)		1173.27	476.556	10559.8	1887.12	523.675	40.0924	4044.3		similar to Glucopyranose (5TMS)	6.27	2.55	56.46	10.09	2.8	0.21	21.62
Glucose (1MEOX) (5TMS) BP		168409	93693.2	25481.3	348587	171493	547.708	766287		Glucose (1MEOX) (5TMS) BP	10.7	5.95	1.62	22.14	10.89	0.03	48.67
Saccharic acid (6TMS)		2466.75	1945.77	15176.6	600.199	1319.46	1.90316	11.1252		Saccharic acid (6TMS)	11.46	9.04	70.52	2.79	6.13	0.01	0.05
Gluconic acid (6TMS)		188.044	76.387	381.738	115.766	168.428	5.18151	42753		Gluconic acid (6TMS)	0.43	0.17	0.87	0.26	0.39	0.01	97.86
Hexadecanoic acid (1TMS)		164.689	164.567	4133.17	86.4284	3394.47	81.7109	376.09		Hexadecanoic acid (1TMS)	1.96	1.96	49.2	1.03	40.4	0.97	4.48
Inositol, myo- (6TMS)		1787.57	1413.19	1215.63	491.743	858.395	23713.7	26804.1		Inositol, myo- (6TMS)	3.18	2.51	2.16	0.87	1.53	42.13	47.62
Caffeic acid, trans- (3TMS)		4718.01	3387.12	9575.33	12582.6	13107.9	1.93455	2.64323		Caffeic acid, trans- (3TMS)	10.88	7.81	22.08	29.01	30.22	0	0.01
Phytol (1TMS) MP		26277.7	12717.2	22435	1889.28	2789.34	80.9627	5.18462		Phytol (1TMS) MP	39.7	19.21	33.89	2.85	4.21	0.12	0.01
Octadecatrienoic acid, 9,12,15-(Z,Z,Z)-, n- (1TMS)		53904.1	40219.9	38072.8	11048.5	24949.8	15.7676	83.7623		Octadecatrienoic acid, 9,12,15-(Z,Z,Z)-, n- (1TMS)	32.03	23.9	22.62	6.56	14.83	0.01	0.05
Octadecanoic acid (1TMS)		18158.3	6046.85	23685.5	8505.43	8656.16	54.3118	163.999		Octadecanoic acid (1TMS)	27.82	9.26	36.29	13.03	13.26	0.08	0.25
similar to Glycerolaldopyranosid (6TMS)		646480	197792	345303	84378.2	103302	0.78053	1.27783		similar to Glycerolaldopyranosid (6TMS)	46.94	14.36	25.07	6.13	7.5	0	0
Salicylaldehyde-beta-D-glucopyranoside (1MEOX) (4TMS) BP (Derivate not found)		1.19777e+06	1.34672e+06	507889	586295	501182	2777.09	7344.8		Salicylaldehyde-beta-D-glucopyranoside (1MEOX) (4TMS) BP (Derivate not found)	28.86	32.45	12.24	14.13	12.08	0.07	0.18
Sucrose (8TMS)		45685.3	22907.1	8502.65	11685.4	10186.5	13.7998	3.82452		Sucrose (8TMS)	46.15	23.14	8.59	11.81	10.29	0.01	0
Laminaribiose (1MEOX) (8TMS) MP		9637.79	9458.15	9906.26	7417.88	6308.95	1505.11	12.1782		Laminaribiose (1MEOX) (8TMS) MP	21.78	21.38	22.39	16.76	14.26	3.4	0.03
Gentiobiose (1MEOX) (8TMS) BP		9712.67	12754.7	6861.76	42005.8	41999.9	124.318	2.13771		Gentiobiose (1MEOX) (8TMS) BP	8.56	11.24	6.05	37.02	37.02	0.11	0
Trehalose, alpha,alpha'-, D- (8TMS)		3946.22	1382.4	4995.34	16869.9	13908.7	9.50281	1.86324		Trehalose, alpha,alpha'-, D- (8TMS)	9.6	3.36	12.15	41.03	33.83	0.02	0
Maltose (1MEOX) (8TMS) BP		13126.2	6882.71	11489.8	95370.6	61676.8	15.6491	0.88389		Maltose (1MEOX) (8TMS) BP	6.96	3.65	6.09	50.58	32.71	0.01	0
Epicatechin (5TMS)		81.8216	74.0745	73.1556	148750	78.2269	4.70873	1.37556		Epicatechin (5TMS)	0.05	0.05	0.05	99.79	0.05	0	0
Catechin (5TMS)		6679.5	59.1013	35.1121	38.6394	40.1267	10.5791	4.30155		Catechin (5TMS)	97.26	0.86	0.51	0.56	0.58	0.15	0.06
Galactinol (9TMS)		11660.5	11347.4	7172.24	1946.69	1295.62	126.726	22.4588		Galactinol (9TMS)	34.73	33.8	21.36	5.8	3.86	0.38	0.07

## Sheet: Peak Area
	A567_1_Centroid_EI+	A568_1_Centroid_EI+	A569_1_Centroid_EI+	A570_1_Centroid_EI+	A571_1_Centroid_EI+	A572_1_Centroid_EI+	A573_1_Centroid_EI+	A574_1_Centroid_EI+	A575_1_Centroid_EI+	A576_1_Centroid_EI+	A577_1_Centroid_EI+	A578_1_Centroid_EI+	A579_1_Centroid_EI+	A580_1_Centroid_EI+	A581_1_Centroid_EI+	A582_1_Centroid_EI+	A583_1_Centroid_EI+	A584_1_Centroid_EI+	A585_1_Centroid_EI+	A586_1_Centroid_EI+	A587_1_Centroid_EI+	A588_1_Centroid_EI+	A589_1_Centroid_EI+	A590_1_Centroid_EI+	A591_1_Centroid_EI+	A592_1_Centroid_EI+	A593_1_Centroid_EI+	A594_1_Centroid_EI+	A595_1_Centroid_EI+	A596_1_Centroid_EI+	A597_1_Centroid_EI+	A598_1_Centroid_EI+	A599_1_Centroid_EI+	A600_1_Centroid_EI+	A601_1_Centroid_EI+	A602_1_Centroid_EI+
1	7882.02	6936.68	11247.6	15255	2260.26	2892.8	30230.2	38187	3107.39	6546.97	758.723	30601.2	9092.47	10642.1	13602.5	13961.3	13780.6	3405.54	5543.89	16580.6	46101	2958.7	25125.8	7527.57	10319.3	15343	6981.84	10117.2	12493.7	9232.93	30241.8	54553.2	13120.1	51445.8	30532.1	512542
2	4937.79	12415.3	12175.5	6893.78	1447.92	5141.33	35000.3	5880.59	5901.66	22475.6	2385.15	33877	8577.76	6083.32	13315.9	9322.05	9589.93	5547.49	17337.3	15126.7	51132.5	2958.7	31864.5	7661.01	7656.34	17872.5	9105.46	14955	23475.7	10922.1	86984	61658.9	16941.1	57507.8	179397	150826
3	4058.86	8974.33	449.665	2642.06	6128.27	3409.43	12242.2	35578.7	7806.63	18046.5	2748.03	21896	11284.6	13047.5	1663.6	7937.12	13105.8	11479.8	1230.17	11232.6	7259.7	15736.3	16502.6	1723.63	1305.49	6870.89	10113.7	11692.8	6728.83	6136.24	33271.9	324452	6756.8	31939.2	5675.98	30885
4	3768.32	3129.72	9738.36	8765.04	5004.75	5392.87	1591.17	30525.3	8960.1	1652	9113.05	19650.6	9447.72	6694.7	7484.24	6803.47	12576.5	10754.9	16504.7	12546.2	13091.5	19943.9	14548.6	3716.67	3761.66	9317.63	9768.5	10056.4	21348	6165.91	27690.4	87082	3487.97	25859.5	24116.9	180076
5	7402.19	5727.61	5536.22	12855.1	1051.78	4687.7	1604.23	13780.4	2524.15	15405.9	7282.58	2838.33	18009.7	4227.05	9863.74	14270.9	5134.36	3064.24	13186.5	17495.9	8999.04	10218.3	21318.7	9546.88	3320.01	3379.55	4084.43	6437.25	43814.7	7531.44	3202.87	9881	2754.37	28904.8	14806.1	82237
6	3662.03	6352.23	491.544	13796.6	301.972	8431.99	3470.8	14737.5	2052.54	15904.6	4364.85	3844.99	17748.4	10601	2272.72	14959	9051.58	1922.24	38619	13732.4	11201.5	8513.68	21832.9	10847.5	10348.3	10715	9169.98	718.111	128691	7510.7	3290.88	84281	2915.56	28340.5	23670.3	30474
7	3903.41	1513.6	1720.02	14331.4	3064.82	2680.16	3375.69	6284.59	7318.51	21807.6	5420.42	6877.86	17906.4	15792.3	7102.55	15912.3	3790.31	13013.6	70557	12924.9	16101.1	28682.8	10567.5	10377.9	10766.5	1630.53	10038.1	1898.39	26991	888.095	33415.5	74769.6	31737.1	10393.8	14315	61385.3
8	1080.34	6791.21	666.066	2181.19	661.969	6377.76	16855.6	11677.6	9347.57	9448.32	7316.45	13015.5	1827.65	8449.86	8560.98	9413.97	9282.94	1511.39	16131.2	2390.55	13452	19922.5	11187.8	2276.45	5325.59	6972.5	4364.69	11169.7	25140.5	3224.62	12807.2	51820	4146.98	10607.3	25349	29271
9	463.221	2297.75	4333.08	8795.07	2908.63	1819.96	10159.6	101817	2476.81	3718.7	6894	5722.24	2039.16	15000.1	608.802	4941.56	5414.41	10857.4	8476.02	10520.7	718.885	2288.79	1319.23	3625.16	5855.88	5675.06	8812.99	5280.93	17035.6	3964.71	24150.4	7945.71	18467.7	75497	24054.9	139643
10	456.081	2297.75	4251.03	8795.07	2933.5	1821.06	10159.6	6149	2478.4	3718.7	6876.7	5722.24	2024.15	15000.1	571.122	4901.66	5396.57	10857.4	8476.02	10510.1	717.937	2288.4	1310.87	3661.3	5855.88	5675.95	8812.99	5280.93	17035.6	3912.19	24150.4	7945.71	18467.7	22928	24054.9	45654
11	1447.56	4901.08	4467.4	8823.54	3026.09	3649.17	6463.35	2548.26	8133.04	5597.42	548.417	2252.31	4483.51	13874.5	3801.42	1415.75	2043.45	2121.01	6057.1	8565.4	8797.11	9740.55	24880.1	4470.6	8241.95	2231.2	5626.65	9878.6	2908.2	6411.93	1182.35	22750.5	11582	7842.52	22140.9	69543
12	1918.17	4465.53	2059.07	5551.34	1692.47	3025.95	601.481	12003.2	5097.96	10385.6	9310.8	6559.18	7475.78	13368.2	4535.09	3398.01	7933.08	2073.85	14835	6535.96	5892.2	5192.21	11380.2	3430.74	10674.9	2244.21	7833.98	6037.97	5781.42	2653.99	18719.4	8248.93	183340	9615.17	3785.31	28627
13	5280.12	5442.07	1830.58	2473.58	2391.73	1953.76	11505.2	7849.33	4075.88	6892.74	2557.06	4645.68	9841.5	4421.02	411.412	1716.67	11258.7	2503.36	17376.6	11346.6	2141.98	1225.16	16226.9	1225.26	1773.43	3178.04	4445.76	3691.42	23696.5	327.235	12650.4	12445.5	102737	6720.36	12555.5	45088
14	2677.43	5778.3	2169.16	5668.24	0	3644.03	6232.56	13818.2	8488.08	2459.6	7463.93	2927.38	4806.01	9399.53	7596.94	1787.53	5820.39	7706.24	17826.8	4864.82	3626.33	4126.49	8238.23	8417.82	1791.32	2490.47	1111.28	4865.42	10460.5	3034.61	12206.9	6808.94	62025	9797.22	9292.07	129521
15	1183.63	3385.92	6014.35	3132.8	3883.82	4071.07	12496.8	5102.03	3365.78	1632.5	2833.15	13258.4	10004.5	1038.38	1632.57	5605.12	2788.02	6322.01	12901.9	1261.19	7697.86	5344.11	9576.56	4325.72	1500.21	2613.53	386.034	0	8868.06	3770.4	20464.5	4780.48	103274	6063.73	1884	40338
16	102480	104563	27409.4	116708	21345.4	121514	18174.6	33662.6	110707	110939	46835.4	99693	106958	116286	99282	135420	103276	123852	18088.4	172936	129562	13563.2	95954	138989	100898	56344	139156	31862.9	20786.2	95504	8689.08	0	12212.9	49099	9340.9	11440.7
17	21192.6	2518.11	25658.8	4143.76	100715	66232.5	2403.37	121939	4024.43	9633.81	42411.4	18893.9	9719.44	21402.6	3807.97	27472.2	48591.8	19237.3	4768.77	16554.3	22630.8	62039.3	3158.69	17984.1	27631.8	4268.35	16039.3	74413	94500	62302.5	3519.11	19843.5	34136.8	2523.97	8543.17	90478
18	14736.5	22912.9	29371	10486.1	13743.3	21635.3	105253	36466.3	34374.9	9044.32	53055.9	43832.6	35356.9	56912.5	19919.8	31394.6	9036	33302.5	9141.7	50947.3	54912.5	27462.7	42608.6	55693.5	31581.2	14114.7	71468.5	27583	9603.91	14553.4	10576.5	67665	13890.5	14304.5	14808.7	22359.3
19	42065.2	36560.8	34753.4	28877.6	21087.8	51954.1	5352.92	8649.44	20014.3	25453.5	32861.9	35638.9	21210.6	79433	18549.3	85733	20275.5	17486.4	16571.1	28325.9	48254.9	6856.51	27057.7	19996.2	47023.3	26756.7	39736	19921.7	38616.8	18946.1	6286.23	38072.9	3441.2	8137.98	7222.56	22067.3
20	30317	20203.8	18691.8	33212.5	25937.7	32614.1	39700	114431	30443.6	24797.4	10861.6	80726	179004	30653.9	10958.7	26214.5	3370.55	10804.7	22313.8	30040	158481	155758	160025	22425.8	28156.3	20331	8676.98	35581	107986	2480.41	41184.8	165708	218452	7918.73	58927	514627
21	13252	7716.49	30946.7	12376.7	24871.4	11805.7	91394	23119.5	4335	112347	16343.8	3177.01	30917.8	17869.5	3388.05	109748	3771.75	52577.8	92554	16074.2	33875.1	6254.3	6527.79	2902.57	51961	13460.8	32986.8	36373.9	27159.2	10280	32055.6	16389.8	71305	18726.1	30494.3	18222
22	145816	110638	156023	119082	117527	25995	14631.1	17953.2	27258.4	97566	14114.5	7527.59	54020.7	28229.2	73633	18147.9	79193	18645.2	12458.2	20603.2	52958.9	39678.4	38531.7	19400.3	117712	94282	117549	82075	13068.8	13171	334965	47571.6	4498.3	61406	8253.68	99618.1
23	89226	4679.67	82126	26098.2	94680	24327.7	30601	6010.15	94552	28901.4	97067	87479	3945.4	2865.59	22052.7	20841.2	97579	90794	12198.4	2466.34	9808.59	21342.2	91150	83500	111041	23204.5	24404	1588.07	23671.2	18974.3	23907.9	12984.6	24631.2	7263.57	4827.31	21232.2
24	10759.7	2477.03	11411.6	105175	15275.5	24100.3	19074.4	90003	7106.69	87768	11171	15195.1	94494	9052.42	99506	93266	19917.3	14238.3	15156.4	12910.9	17954.1	18962.3	21221.3	11000.3	12822.5	101502	29876.2	3496.21	109837	18434.4	19233.6	22193.7	18916.3	11334.1	2836.33	15154.4
25	37799.1	42976.2	44655.5	32626.2	38559.4	39163.5	45680	44465.7	36836.8	25597.2	37808.5	39306.1	49473.6	95096	39747.9	45061.4	50799.4	52930.9	27758.5	50167.5	48403.2	99206	42104.7	37258	54337.1	53506.1	123237	26963.6	34222.3	32210.9	52508.4	50399.8	30858.8	28513.6	117930	37404.2
26	2426.51	1625.45	1174.17	5332.07	3388.81	2154.08	15280.6	12160.1	7240.49	5973.64	1398.16	6920.36	10120.7	6054.44	2771.08	2891.13	9120.79	1640.02	6175.73	1205.96	4541.39	3490.46	10011	0	1471.07	966.862	358.082	3951.84	4913.04	4105.15	5473.79	8924.16	114163	2420.11	6239.88	128553
27	52856	60781	60695	61925	72337	49812	50043	62082	54561	59999	66697	55228	58795	72770	42302	75094	67865	85120	19510.9	91322	79883	81019	78392	60749	79958	78992	99391	53768	90169	71127	9201.6	65949	7346.43	41833	62806	12735.7
28	1779.91	3535.26	2070.36	4801.75	5017.06	1111.28	1159.88	2010.78	4321.35	2504.7	399.476	2097.38	300.786	64.751	180.396	4602.6	4391.46	4161.47	2513.45	4630.12	4615.56	2649.32	1784.2	3385.26	2845.62	1844.12	2114.92	3458.56	3060.61	1726.53	133631	60517	5370.64	2481.71	6181.84	75470
29	326	966.918	1747.76	286.693	181.567	1446.65	169.786	91.0876	111.213	103.275	1430.62	947.011	100.683	182.109	217.2	2754.87	413.177	117.413	485.563	84.1275	53.4091	220.236	74.0237	66.7216	138.988	738.328	185.501	71.8878	305.399	122.988	172030	92217	1909.32	76792	1060.04	3908.88
30	56780	3670.67	10151.7	5401.94	47904	66403	2260.46	73.1071	2.92595e-09	212.72	187.894	1370.58	84172	4475.75	48557	57375	55643	9702.28	3791.32	7254.8	987.682	73.4754	187.743	4605.75	1937.67	1429.5	12035.2	8811.35	4273.93	52731	6999.82	1158.99	38596	58.1176	4126.56	2393.85
31	122699	139882	20.6825	154430	108694	144793	62.7301	40.9752	4745.65	2513.49	4985.11	124.314	166367	78107.6	105091	121686	19.2778	5918.79	255.448	47.432	754.05	6846.69	8171.9	1936.75	66272	3209.31	102843	52125	88654	73619	336713	86282	23.0148	123105	124942	5161.63
32	71420.2	91079.2	86369	89209.2	62204.9	91351.5	18237.2	12052.9	14121	15904.8	9735.75	16681.1	106560	115857	66903.7	77570.1	119961	117760	23474.6	42986	18777.2	12889.9	12587	11675.1	46170.2	42681.6	76406.4	43880.3	53368.9	45971.3	206101	52139	67344	84079	81152.4	100510
33	150.449	2314.14	474.451	848.885	1950.73	422.355	1299.58	3319.79	1148.61	52769.9	2102.37	728.864	2320.93	2654.49	284.479	859.184	263.742	4434.44	245.888	1519.65	12935	1693.51	2436.62	1090.31	3369.98	1207.29	757.077	1062.97	2757.5	826.34	4597360	410196	1622.51	33748.1	158582	25251.7
34	36.9926	1632.53	190.199	594.488	1411.48	295.495	987.565	2926.74	939.236	51663.4	1728.56	702.568	1808.19	570.499	269.193	521.866	603.54	3593.74	319.816	1176.52	10538	1195.1	1782.16	1005.89	2596.31	1793.72	429.481	707.584	2596.41	866.198	335577	130992	630.397	35772.4	32638.3	13502.6
35	2367.96	3450.02	1552.87	4379.02	2768.71	2125.69	1550.01	1460.08	2846.68	1858.38	2263.08	7014.34	2724.71	2613.04	1071.55	3009.34	4150.15	6248.96	7490.92	3615.55	3946.7	2755.96	8968.98	1411.53	2363.43	1354.28	2593.5	12446	8468.92	407.407	1829.39	11121.2	59952	7467.34	18204.2	73008
36	1524.37	1748.67	256.991	2492.48	392.14	1909.72	4321.52	43665	1515.14	1851.75	1934.05	3234.49	2134.61	1583.97	3599.07	2718.95	926.139	1602.96	4289.62	2069.16	2351.3	8180.52	7244.68	1909.97	2296.62	8764.69	1623.56	3239.28	6895.11	2005.43	1784.33	6835.17	136952	18689.6	10729.6	25078.8
37	14307.8	20537.8	14100.8	30017.9	29492	15247.7	12640.1	35346.4	11330	29463.6	22213.1	12174.6	17333.4	15052.1	26306.3	23615.4	21231.1	111449	20057.2	47062.8	58593.4	74921	30852.2	24146.3	21755.8	16380	20612.9	8957.83	30990.8	21656.3	21622.5	15094.4	15453.6	7350.39	9266.44	11053
38	877.231	89.0086	642.545	1034.11	1379.17	590.13	629.414	1396.37	662.33	1252.38	2883.36	77.2455	240.276	438.473	123.296	703.176	668.977	1117.79	35.267	1485.02	80759	657.455	66736	1665.13	4116.32	253.722	2298.58	392.591	37591	516.828	164.273	290.865	280.083	674.044	430.252	298.511
39	2318.9	6360.41	0	498.945	1029.2	289.321	428.818	1232.73	559.769	1763.16	2015.22	2245.55	759.198	8363.36	4405.35	4013.82	6642.54	2443.58	5513.27	2329.82	7413	6446.42	3615.49	461.569	2201.54	224.739	1628.24	0	10039	3382.3	1872.51	6528.67	65909	11549.2	1834.12	45406
40	77.1918	153.059	730.909	125.768	173.874	51.3365	74.4051	67.4721	79.6771	1.42675e-07	42.6368	314.925	1.03389e-07	312.518	120.269	653.679	282.392	244.258	177.321	316.779	1246.2	213.116	182.277	56.8665	2573.07	2846.83	85.8116	229.675	563.082	52.4736	103418	814.105	70609	2839.32	845.417	237.177
41	11631.7	7477.79	165216	25206.3	69000.9	3072.68	23411	26436	2691.94	663143	584.961	4245.53	113442	361418	872.831	14102.6	10262.6	404573	303.603	108650	89417.2	483430	24977.3	3336.01	64675	69491	180473	72590.1	77726.9	6517.93	14781.7	1326.85	741.791	592.078	745.595	1028.3
42	40697.5	23009	57992.2	17113.3	53385.8	2522.1	26369.2	5553.43	12784.8	451826	8646.51	17256.7	135051	114944	18184.6	35909.9	50950.3	38618	2829.21	41517.6	241343	32646.2	3869.7	8779.15	7558.52	3083.92	39524.5	176885	64518	44470.6	897.193	521.486	276.917	660.769	1992.91	1741.81
43	18786.7	12348.9	3682.94	5557.14	68312	6425.27	1486.91	2942.31	1395.61	111208	8933.22	1686.14	427711	14669	29593.7	40002.1	44765	91781.1	5983.61	4081.31	825358	7711.44	6012.5	6998.97	199890	193359	21267.9	40413.2	916034	17503.9	1571.18	344.927	640.516	734.938	821.222	2509.85
44	51362.5	18096.4	8434.03	27364.3	23773.3	12603.7	13829.9	8995.34	2833.03	41194.8	7511.11	1210.68	60893	88440.6	1730.15	24131.8	188639	48245	11167.6	28711.4	80558.4	22766.6	23442.1	3918.48	3229.26	14781	3004.04	23094.2	13328	6659.66	1417.58	3625.03	4344.07	2.40305e-07	29.1225	1237.7
45	47866.6	4431.86	7153.66	21105	37434	20437.8	19668	9203.66	11264.1	3619.49	10384.4	11394.4	94230	53965.2	19526.6	39256.2	97552	2981.19	14946.4	13410.8	12171.4	24421	13726.3	8876	28124	30239.7	73308	14595.7	77379.4	16685.8	1345.26	2464.56	8915.44	1872.96	915.207	820.327
46	23913	2980.07	10741.4	131465	30843.1	16511.8	931.947	3116.12	6342.03	4887.65	4063.57	7811.84	6560	44091	14806.1	14791.5	8122.66	21348.2	9934.06	10072.2	9553.61	21679.2	7102.3	7765.25	27939.8	19569.3	18030.1	17146.1	30390	118014	1039.06	2785.43	3628.91	83.2038	71.3805	141.208
47	22640.8	12827	3554.66	3505.14	168800	7690.25	1833.48	32881.4	1298.96	105477	2788.05	11961.5	16665.9	98069.6	25112.3	22216.3	34045.2	10949.5	7669.95	42605.3	81792.3	76812.4	5682.69	7487.12	31803	39826	35908.4	39672.2	131001	22215.9	1807.12	1483.05	1256.95	273.628	208.052	2656.71
48	25788.5	57392.5	63933.2	55811.5	84839.1	34658.1	32504.1	76885.7	104438	75954	42439.2	35416.4	46270.8	38939.4	29658	54026.4	76011	84446.4	50201.9	147478	146726	52347.3	65658.7	18704.2	171916	110470	66165	48592.4	220269	71767.3	295150	2114.14	75531.1	63.7042	40997.1	47550.6
49	62849.2	31547.5	13086.7	30588	88735	4520.99	4149.85	11720	6486.5	44402.2	7442	9575.11	7074.64	4726.46	27951.6	92424	5488.19	31504.1	563.467	23255.9	6742.93	34792.9	14951.3	7461.31	9693.21	10550.3	21559.9	17014.2	57727.4	5417.27	1767.34	550.887	3355.15	560.455	318.114	1387.53
50	28937.8	30620.3	163201	27802.6	39654.1	21123	23858.9	62014.5	32916.3	49850.6	22110.8	26905.1	36093.8	31972	23501.6	41318.9	42129.6	146260	24947.9	49269.2	109705	37852.7	44705.7	12763.9	79884	38036.2	32567	35778.2	139859	25181.5	246110	409.723	18162	403.606	35502.9	35665.4
51	10019.4	6798.71	12208.7	1267.96	22274.8	3867.71	12761	4344.55	6489.5	28784.1	7484.32	8181.48	121201	7065.59	26316.7	3772.14	21002.5	30427.9	6848.92	3921.85	97783	12607.3	4521.32	9918.09	16082.3	13072.9	24337.9	6731.24	24077.4	5892.77	573.516	6741.32	167.871	100.227	4503.62	709.89
52	2677.94	7182.02	8112.4	9898.4	1538.2	2235.55	402.678	53720	4329.24	10961.4	6502.3	1906.26	5753.54	1288.62	1755.62	2139.76	2088.82	957.666	642.258	6128.9	6070.51	7170.78	59608	760.461	4365.96	3577.88	1425.06	1166.96	23898.8	1079.08	1642.75	16636.9	6124.9	12171.1	4912.39	27129.8
53	91809.6	85067.2	212342	103655	201567	87429.6	56375	52985.8	110911	364828	10943.3	22574.6	92304.2	148098	21067	25431.4	101808	185195	4768.03	103844	247282	150417	38074	16654.5	292558	134642	133228	29195.3	162757	11813.7	279140	357816	8248.85	208994	209489	243118
54	97567.7	106958	376340	169456	235041	84607	61200.5	57341.5	173012	353489	18484.7	56071	128396	90461.9	27946.6	30153.7	46495.1	318361	6824.75	154307	231826	138509	37214.3	20623.7	295845	193784	82077.4	41358.1	193042	14598.8	402932	364400	602.253	230476	282713	388489
55	149.697	840.357	277.465	83600	6.05076e-08	48006	80.2054	212.413	234.096	1633.17	9.67147	94.4652	397.911	311.959	8.42934e-08	81099	145.689	22.6489	77542	741.016	236011	29.9329	93475	2.98614e-09	224758	151361	61.5792	425.915	28.0689	108184	399321	215.602	126712	241.964	6.48165e-08	189.52
56	1069.24	7680.39	10707.1	244328	361210	127560	100177	84601	5459.07	507459	4996.42	1077.37	7125.3	6886.89	5487.61	41410	959.404	5068.86	5854.85	4667.7	366652	7343.2	59595	6147.24	391025	293831	2211.82	2779.91	6794.94	1408.98	617338	531817	1474.37	304371	384842	3558.95
57	146574	3516.9	10082.6	3626.9	3373.78	5407.42	2412.79	1267.9	3576.18	6057.75	5383.25	7827.01	193969	5861.75	8428.23	4528.19	3379.25	1015.23	1853.7	2247.47	5101.89	16229.9	674.313	1389.01	9462.63	4621.52	3940.08	968.859	269013	4152.81	23818.2	3232.45	1808.95	650.097	3219.85	3672.17
58	434091	1014112	1017542	654432	1116775	783472	1853315	1798570	1252837	1326867	2012432	1508260	270233	414651	444263	314172	732249	911877	1174490	3350358	1295924	3445838	1226931	1399639	1546248	949923	1427331	229622	1355308	298694	236560	129702	64325.3	68967.6	89823.8	84987.9
59	3424.25	8259.52	10272	7802.54	8111.7	835.165	104.052	5021.4	3829.01	1012.2	13644	9400.77	126.411	1832.55	4970.08	8005.75	5719.3	1066.34	10048.6	2001.41	1458.25	1613.05	7721.62	8732.13	4907.6	920.135	1137.02	3638.77	2021.05	8042.51	778823	68.5024	13482.3	18545.8	1576.66	163171
60	3933.39	1396258	24803.1	968268	1593604	1129026	52240.4	2594687	42432.9	1973648	62358.7	33694.7	421704	38329.9	707546	502735	26341.4	47067.1	1910122	60278.5	2110827	67705.4	2102142	41396.6	2425384	1774810	79360.2	325783	2553183	523377	23439.6	218724	20775.9	108458	137582	8985.02
61	151389	204191	168181	261277	258386	230087	209086	407008	350660	172201	212264	289105	164628	222000	213721	170568	283383	208672	194080	294584	338413	624121	276653	180056	269204	210538	347376	162619	338973	128398	115851	58009.7	363248	35813.5	25502.9	115829
62	151941	173758	276412	264923	218597	210198	188936	411349	191438	155993	217408	176835	163412	139682	186416	162778	171146	272872	185672	194030	313685	340554	254307	173602	275219	191631	250760	152988	337167	127124	115243	56086.4	276818	30637.9	28447.7	104214
63	156000	176077	159315	235283	247733	227032	207277	397799	241355	187871	359506	184773	162569	147398	204365	149043	176129	194800	188821	205230	312261	351428	252958	286402	275145	189408	255822	170276	323484	114585	114711	51232	349823	29383.1	24968.6	119148
64	227469	34.8161	171.533	385836	957.58	489.5	304365	510415	898.429	970.519	572.985	443.618	94.6253	646.828	438.873	234477	268.233	226.736	276998	1160.9	524807	68.3745	396957	932.075	329126	380.483	641.184	213537	478734	176951	177354	90665	540087	48155	3.80902e-08	155.316
65	1284.9	451.199	1039.58	730.445	531950	396360	596.578	1786.08	575.927	745.335	4049.63	2000.63	788.708	820.919	431.795	750.995	1154.85	964.951	677.19	1876.31	1455.89	904.094	1438.5	1112.66	1438.96	2342.77	2368.55	521.269	6839.75	554.1	1214.23	591.57	12751.2	1855.37	66.9071	390.49
66	476.654	343.795	1041.22	7.09872e-08	362036	690.803	328.285	1145.48	336.932	566.377	221.796	349.643	1529.11	65.8035	291338	983.465	110.049	210.283	445.541	841.026	156.762	5.3424e-08	211.45	1892.03	390.477	471.209	644.776	910.221	349.91	232.54	654.473	86.7994	129.64	50.8744	301.284	171.56
67	26622.5	34235.4	58559	14808.8	33946.1	21825	44813.1	31488.7	22058.2	50087.8	8317.53	60627	19615.9	54432	33687.4	25428.1	46544	64242	23563.1	25686.2	45159.2	29070.5	50510.9	55518	27980.6	24580.5	24203.1	22541.5	23529.6	23959.4	14923.6	16849.8	22194.5	16064.5	34726.6	13483.4
68	896.143	3133.82	44.0057	144188	9423.3	54.8879	225.945	71.0265	81.8341	117938	485.441	586.998	136.102	65.1732	542.391	102.756	77.3085	7577.18	93.8895	5715.64	12937.7	7147.51	105.5	106.91	32184	5957	31958.9	8056.21	123018	85.1057	2420.02	2181.72	1259.26	3495.67	14765.9	971.432
69	366.583	6345.64	854.577	15879	15118.9	166.343	330.804	84.3996	109.545	20779.9	347.462	266.584	1233.72	14.9727	4.71472e-06	442.748	625.723	2809.16	86.9219	7232.68	13446.7	4444.07	89.2679	532.527	12818	10992	23856.7	3762.57	14383.9	745.666	1856.92	0	236.637	16627	9489.56	2642.25
70	1083.72	1278.74	50.561	13149	5525.68	3.26787e-08	265.98	80.9745	48.0542	7701.7	241.992	654.254	51.0681	129.233	94.9414	8.17606e-08	398.544	28675.1	41.2054	11694.5	22601.9	12512.4	74.1099	35.5844	32184	6605.31	6327.91	6415.96	18274.2	721.462	0	1702.21	2030.27	6875.24	10311.6	12859.1
71	257.983	1816.34	170.407	86095	7247.94	113.472	226.854	70.153	45.1595	76530	525.665	6.71785e-08	877.51	74.6965	657.675	91.3264	767.459	7921.38	117.83	2028.29	2123.28	2258.34	78.4343	105.874	120903	21915	25609.9	14813	32640	437.903	2491.98	345.041	2424.13	1801.84	1927.49	3748.86
72	181.321	3029.98	2049.61	43809	12978.1	758.55	2.86385e-07	84.7495	0.000133551	17871.4	95.642	476.212	3674.19	78.2689	79.8975	341.97	162.785	5595.15	606.586	14523.4	65329	1837.22	449.638	89.6882	7509	21109	1575.54	10209.6	16275.7	2.99718e-07	301.055	1061.8	1872.01	6558.01	3918.94	1044.05
73	1602.69	231.223	2094.63	562721	6351.07	1026.29	534.014	920.223	1080.1	51120.1	1100.67	243.011	409.306	3217.8	2641.26	782.53	2445.92	11124.2	510.765	16108.3	11553.4	16265	213.169	810.611	194811	51711.4	33143.6	3052.43	63492.6	155.003	0	2294.4	2017.58	1213.44	7473.84	7843.27
74	53.3599	5573.12	2938.95	43809	9543.07	494.137	9.4589e-08	65.2536	33.1171	23727.8	50.6898	296.557	3290.31	60.3472	48.8104	264.481	141.388	3863.04	595.349	1819.48	10982.5	17936.5	251.371	91.6103	9222	47978	24969.7	9063.74	11776.3	3.23787e-08	268.006	884.97	1740.75	8182.08	4727.51	1443.08
75	213.71	3054.76	102.711	165547	9220.77	139.777	271.48	40.8748	67.9448	2516.59	442.384	97.0109	646.286	45.1231	183.692	39.7093	555.171	8771.73	39.5823	1799.18	2470.16	8672.44	8.61314e-08	126.425	25611.5	23639.2	2193.97	1784.34	100561	236.644	540.058	51.6131	2273.45	500.795	382.743	2321.59
76	53.1179	6536.68	2321.47	14609.7	5822.3	43.327	933.921	34.5138	131.474	3963.19	314.16	328.949	1199.04	44.4854	27.7775	26.0858	1.44632e-07	1916.47	134.346	17290.6	32842.8	21999.6	39.3937	194.721	12818	5258.47	29672	1825.85	6003	1175.21	310.93	0	505.202	4339.93	1239.22	1915.7
77	470.79	3261.44	170.888	5591.5	8090.16	162.43	2.83905e-06	139.187	135.295	99511	423.428	172.251	1715.98	130	691.222	541.868	1219.13	13963.4	124.174	1709.03	15113.5	13416.6	116.076	832.625	7283.11	128031	15090.8	21638.9	36748.2	157.448	1748.96	581.101	3571.95	13013.5	5596.41	1910.56
78	453.158	4159.12	1127.03	16763	18649.5	1389.65	93.2255	93.3496	877.575	9478.84	62.0427	865.182	5300.61	103.541	104.656	235.938	64.3531	11883.5	67.0611	7177.2	23028.9	3734.08	1913.05	74.6102	2309.46	21109	4524.97	7424.33	12235.9	62.5006	79.2364	1177.04	875.115	659.315	1083.33	435.194
79	211.007	424.37	72.9016	109719	9226.94	1370.78	459.141	83.5164	117.164	5408.8	360.048	672.579	79.9327	214.948	217.683	192.071	115.706	6351.24	67.1352	5715.64	12839.2	7147.51	563.292	25.5969	19648	53253.4	3357.28	7025.04	83096	243.951	0	2802.26	1131.96	2819.26	12475	2333.77
80	917.39	6559.37	290.945	64027.1	15118.9	292.268	64.1579	400.292	308.669	19274.7	979.703	660.207	1154.93	470.616	1.02204e-05	495.941	738.152	2809.16	130.397	7466.36	58183	4444.07	113.031	507.312	25245.5	7891	23697	3293.71	5517.5	846.119	1958.77	0	340.059	15843.3	9188.79	2787.98
81	689.14	1695.73	509.922	727.741	124.169	2939.03	58616	808.882	2836.14	74650	1509.94	2785.39	1584.5	3231.5	49329	1245.86	2777.02	715.949	260.948	2201.63	61273	2034.7	62772	95.9911	2270.28	757.523	3153.87	658.017	186.803	2845.68	406.118	209.911	2096.6	766.216	39458	94.7916
82	24202.1	51026.7	41243.3	58531.5	40742.3	59587.8	32636.1	38021.4	29337.2	28437.6	27313.1	41528	27774.1	57776	27626.1	41459.5	41451.4	41638.3	23983.9	32569.5	30179	48319	32453.2	42164	34198	17157.9	48117.7	21858.1	31055	14920.4	0	35.5795	667.943	36.6826	941.779	33.8182
83	19371.8	47585.3	38409.1	86834.4	36232.6	53958.8	30347.9	35149.2	27026.3	34984.2	26748	27682.9	24532	43771.6	27627.7	38508.8	38158.9	60792	20916.1	40728	28587.8	33296.1	29669.9	29849.7	45168.9	28668.7	69994	19734.5	48400.4	12967.8	0	546.763	415.807	527.067	2532.8	204.034
84	81.0064	61384	5.45703e-08	479.605	400.452	93.2551	174.488	62.4133	328.576	51.8091	356.815	542.848	56646	45.23	37.152	2.00204e-09	77.3922	107.131	443.905	152.532	76.5517	364.03	34.0768	54.4335	785.071	290.371	1.9263e-07	28.2197	845.249	126.616	27.2997	27.2572	330.361	18.2499	17.7708	47.8695
85	395.465	724.597	583.463	63016	2972.01	1859.5	563.15	3924.44	876.35	64150	241.448	423.363	1710.62	201.602	207.101	666.394	395.258	2468.42	291.328	1861.38	5800.69	6536.88	491.921	397.776	544.061	2764.92	18207.1	6476.67	14992.3	97.4352	9118	102.371	766.648	1528.75	2580.54	382.892
86	246.992	5677.97	2599.78	15425	1867.96	3773.26	754.089	5712.57	1525.14	7792	886.523	41.7236	4352.27	116.215	88.1003	82.9182	138.282	3371.71	185.696	6007	5969.64	504.357	934.855	183.896	2176.93	37532.4	12783.3	6434.04	14039.9	165.08	17370.9	590.252	489.992	582.046	2415.53	110.912
87	454.856	1386.98	2365.98	11489.5	7102.57	775.107	33746.1	17951.8	8699.78	180239	3529.81	14712.1	21538	22844.4	931.726	2029.13	627.633	5174.66	2183.94	116395	103153	218374	6906.02	6602.46	11554.5	4857.58	10237.4	2292.21	31019.9	2401.89	94256.9	2721.66	1041.69	4171.82	21120.5	1272.24
88	516.672	3369.06	2307.75	1457.05	731.846	3162.91	19158.2	1121.99	11797.1	569463	9112.99	5670.26	11660.1	12684.9	1594.63	7254.69	1364.41	4985.21	5135.83	21541.1	288529	24582.5	10037.8	5959.27	896.454	2287.32	1540.73	1838.7	6683.82	448.985	1143436	985.005	215.718	1200.26	10602.8	3118.84
89	41282.1	31120.8	88363	38176.8	61811.8	36478.7	33687.5	20942.5	39218.2	94644.8	7752.86	8576.45	48744.1	43013.1	20427.8	6933.33	9348.31	78684	6869.53	42209.9	61151.5	64165.2	17699.8	11753.5	57210.5	71554.2	58402.9	22775.3	56798.4	4057.05	59056.5	70625.4	7082.98	54328.2	36640.4	75705
90	41734.7	28618.5	57361	45216.3	58068.5	37475.4	33497.9	21015	64929	89406.4	7860.37	7965.76	48744.1	43027.6	20669.9	7089.51	7992.78	48472.7	7206.77	41375.8	51629	64290.4	18078.5	12143.5	58042	66114.2	83122	19078.9	55063.1	4119.01	53607	64999.9	6066	52219.1	36323.5	47180.8
91	39903.5	27562.2	31603.8	29474.1	41571.5	31825.1	30156.2	18306.5	31705.4	81037.3	5490.77	9060.38	34296.5	34111.6	15848.7	8422.98	6986.84	34348.8	3267.47	75542	33351.9	109055	5512.34	5603.37	51807.3	50785.3	44003.3	13852.5	33016	2770.48	37638	39532.1	2228.49	47547.6	19901.7	30955.5
92	511.967	937.509	3521.21	75200	96287	53082	1470.71	2187.18	1397.84	139440	396.74	373.623	70887	1559.74	1488.01	1555.54	760.593	1664.34	1285.31	2322.51	102228	1464.64	867.055	488.29	2649.27	108416	443.462	79.4022	87165	3256.85	100392	746.002	740.889	87963	64077	870.564
93	1882.33	3818.95	3061.1	4345.76	6440.67	5663.06	40693	5389.46	3519.32	3650.57	1917.24	1142.09	3116.06	3159.2	3232.96	3698.9	3852.52	2562.54	5077.53	7055.06	6907.62	2693.49	3227.72	1779.08	90235	10351	4708.16	715.185	3797.25	4223.59	5683.58	5009.22	7934.06	6247.95	2164.79	2709.26
94	152827	172830	276044	262602	199571	155101	187084	133192	237317	219982	261121	139025	187515	270864	161684	164562	202889	172827	150881	298625	198397	253941	157027	252495	187840	210706	335326	130366	170192	166428	230587	142583	150730	150384	179158	287195
95	559.554	510.197	102.359	434.392	72.7729	4.40585	311.918	44.5506	660.787	490760	29.4299	39.3845	142.377	35.5277	224.256	2.64483e-07	370.856	36.9163	519.62	55.894	133.825	71.3261	312.635	485.03	38.7531	58.0652	302.876	46.0609	19.5679	1.12731e-07	908650	144.623	1.0354e-06	90.3821	203.907	539.88
96	260453	290380	31444.5	410788	302454	235199	1346.77	208494	1582.4	302743	23405.5	19304.2	2957.91	23404.8	257556	258332	4048.36	11462.6	1308.25	6517.2	307620	1929.59	257871	1609.11	278424	322620	8197.89	179704	532.393	260416	2071.72	236392	9098.38	227264	256250	1001.52
97	20313.9	25639.3	14948.3	58188.7	25340.8	26917.3	23002.9	24091.4	20896.8	21268.6	13068.7	12158.9	22052.5	18743.7	36564.8	30320.4	57277	58157	25549.7	28508.9	33898.2	48651.4	34990.6	17706.5	31559.7	38952.8	66503	29034.5	32631.7	20014.6	7156921	2506257	30309.2	431327	427850	1703067
98	245.041	487.358	504.544	204.98	364.141	290.611	254.63	818.855	72.362	444.031	147.496	398.696	508.028	276.306	901.656	255.487	582.361	126.772	599.569	1822.25	100.967	121.608	1686.15	695.158	117.543	337.697	81.595	0	435.907	865.74	11690476	3172334	1856.38	1687.71	2104.88	9248.12
99	3132.85	2433.48	1755.34	76859	212.166	1519.93	286.554	1638.59	781.321	967.011	755.859	325.342	2010.81	1078.36	45473	446.435	1695.04	238.806	122.844	2087.66	1612.51	1362.27	3146.61	133.082	601.576	259.801	391.823	241.398	756.166	687.386	11674.1	1049.64	1334.8	573559	11941.6	5271.84
100	178196	318598	428468	370063	353898	263066	368833	392426	571101	389669	575200	537745	262651	459468	227681	325084	332058	531224	340449	377312	316564	483596	388439	560101	213353	343307	517611	339428	270303	213106	127973	126585	83022.2	75978.1	108455	146715
101	1834.22	3447.04	13376.4	75.986	2787.28	2469.96	4862.7	1033.29	556.812	179.007	78.8349	4706.13	2736.83	1831.57	95.0873	2543.64	392.984	1441.73	494.685	742.416	2648.22	6694.75	1762.31	6410.48	80618	4803.14	1533.23	4950.94	134314	111159	375.573	1087.92	215.893	642.791	65020	1176.88
102	4186.44	398.921	2772.56	78.3048	2841.6	2615.93	96964	1484.78	568.074	689.36	74.9304	343.526	268.228	2398.28	72.3662	397.107	382.524	1486.88	526.2	1636.02	1057.16	285.559	864.199	2758	2300.68	117207	1561.6	31.5079	1850.14	1450.3	297.228	1998.62	222.439	535.603	1.06371e-09	538.363
103	129.356	1513.15	1997.47	120797	709.995	53377	129.54	92.9863	475.142	153.72	196.471	503.95	526.211	277.425	2086.88	936.693	503.571	243.656	117.832	128.497	601.021	187.538	561.156	211.595	366.649	249.542	1040.55	2536.68	77334	458.075	687.111	225.408	3523.01	85.5042	175.682	143.794
104	264232	450504	4845.94	549149	495944	373769	536552	560989	1717.77	562310	441.517	1172.31	395439	3580.95	354620	593.784	5514.55	615.43	507221	2323.75	436847	3410.72	534370	1137.82	323624	507122	1680.05	443264	402989	328380	762.912	180852	117637	220.187	146518	866.957
105	2619.16	335.312	1616.77	560.742	1690.17	3477.02	532.374	1436.13	2159.42	861.717	4406.19	777.942	1487.82	280.816	1321.6	521541	3792.56	328.862	1705.51	973.261	458.763	347.848	548.493	704.079	1387.72	601.016	1015.55	958.247	2146.78	2414.59	177764	93.7154	324.694	184.804	222.244	568.879
106	640.3	53.242	1.94323e-08	27.1779	41.8554	85.3329	55.9453	43.591	54.2321	582.676	496.458	9.18021e-07	432.328	49.157	26.914	394.212	466.377	14.2203	395.833	39.8253	235.342	49.2932	35.8856	405.063	5.37793e-08	1.52858e-07	0	22.9112	1149.49	26.7709	144070	5967031	1674.86	332733	456287	429.924
107	15767.2	12271.3	2647.59	12560.7	7967.88	9531.84	67385.8	89459.8	54417	103992	31145.7	55993	67197.9	201525	52624.6	37981	49208	24907.1	61228.9	111032	35255.2	73870	36475	60814	20873.1	44425	20290.5	65466.7	62515.8	42766.4	3129.13	8321.35	185596	8622.25	24029.7	5605.57
108	41.7832	3.56073e-08	67.2083	99.8763	47.4464	46.8668	114332	112410	63.9455	115107	72.8923	48.8945	95835	689.519	56594	46989	32.5992	45.4563	111192	28.2864	49027	42.4135	60313	50.0954	731.846	67849	44.2428	85900	79850	64059	772.714	122.774	156.303	162.926	58.2542	552.54
109	219988	215690	261221	257986	177861	192514	45719.8	29451.9	37844.3	41586.8	43507.5	34660.1	167376	165166	312573	271260	182102	223655	44557.3	92741.1	55623.7	40371.9	45001.9	34229.1	301517	287028	396917	189716	376036	204642	3214.05	1924.02	6475.02	2651.8	1401.4	1342.38
110	206005	151672	168067	230912	175457	167683	23430.8	20288.4	25130.9	27427	23311	15696.5	155522	212022	320788	277003	124598	361308	30482.4	43576.8	28671.9	27958.1	28234.1	17728.8	246105	231540	258252	183453	404554	206522	903.361	1247.02	5653.02	2768.15	741.315	1473.74
111	327529	335164	7089.62	349536	2473.37	1490.12	1404.32	589.012	5646.9	370.618	0	451.183	238285	910.389	450641	404513	8983.62	3190.39	604.282	783.926	1641.93	2844.65	2820.25	2363.19	429592	414868	617.836	254788	559886	270177	1088.3	448.619	921.577	399.316	1271.76	503.424
112	2185.72	11200.9	502.535	3345.2	1281.3	261980	78782	1494.58	2988.76	662.818	0	2207.13	1305.11	2457.39	7597.72	432.411	6389.35	1569.08	69245	936.716	3093.53	2083.17	2197.55	884.234	4174.71	3468.07	2454.48	0	930.527	537.668	502.558	308.823	1933.91	335.779	1181.36	480.468
113	584.032	32.3112	306.702	165.958	89.0779	347.717	300.31	106.457	32.6617	155.162	547.547	744.879	147.587	262.932	75835	33.8976	34.3772	177.774	1211.54	182.425	1488.41	7.02545e-08	165.337	778.831	1758.5	0	238.789	0	221.737	57477	2273.72	0	1048.26	663.859	222.875	383.101
114	587.813	165.496	359.204	1.11914e-07	57.1403	116.618	141.589	30.424	44.6332	332.215	600.236	878.546	0	207.828	155.562	37.6433	32.7197	401.974	1233.24	401.201	1385.39	47.1506	456.705	653.617	782.838	0	40.9897	0	117734	14.5174	0	0	82378	204.539	134.482	1129.69
115	602.256	5137.6	2166.04	7661.29	3454.78	716.932	122.121	2676.83	1900.65	17714	297.51	49.082	5968.28	815.042	231.373	603.242	0	72421.8	46.0974	224970	68899.4	248145	415.235	70.9779	47530.6	35573.6	52508.2	0	117662	534.283	39238.2	1656.35	0	1767.88	8374.14	19578
116	1015.51	874.806	71.7822	156369	102376	488.897	44.4791	947.149	618.681	82.1665	333.834	69.3367	282.172	126.303	24.7886	54.3617	748.056	580.275	32.0052	132.863	746.261	74.7532	1.02827e-06	36.7379	222.428	59.5564	128.699	0	103.755	812.921	112.686	104918	0	118887	0	137.075
117	26.9951	32.6892	31.4667	208.429	51180	64.7317	656.922	46.2001	17.8829	939.084	30.5856	28.8314	702.733	30.3376	88.0754	1.94369e-07	783.66	2715.01	27.1445	35.916	992.753	41.4307	341.16	26.2857	99153	77.4836	478.434	27.3347	45.3219	88.451	0	0	34.9837	24.1452	0	11.9802
118	65634	180.473	120.701	168642	84.6061	56.0729	237.319	70.4517	56.21	108413	84.0003	714.73	122.134	63.6264	84.0443	72.3527	691.048	286.984	71.2636	72.8679	578.705	78.0784	308.209	57.439	115.865	1295.87	127.816	85.4738	3.2164e-06	71.8007	0	105136	69.6978	134857	0	23.7279
119	652.804	1057.94	2577.93	6620.78	9230.32	3118.43	6203.52	1094.39	7700.46	2209.62	3428.06	3839.35	1969.32	5185.73	6477.73	4291.4	3103.26	1156.66	2756.4	3728.18	7160.05	4351.88	1224.87	4700.35	145375	19476.3	8664.54	9062.58	2993	331.273	446.499	2121.28	1013	1351.18	1101.13	2799.26
120	727.008	3703.57	3737.47	2396.68	6527.62	3822.57	5137.92	5114.34	7037.78	8478.07	1232.25	3900.19	2806.38	5650.3	11872.1	5973.39	2548.24	1994.76	4234.99	3635.94	1947.01	3928.02	3520.92	3236.95	46803	16442.7	9138.14	13133.8	46327	1892.21	6083.19	1620.33	2597.67	931.071	787.615	2774.36
121	2084.69	305.129	497.255	1005.27	1664.28	99.3629	774.245	2158.85	206.85	938.458	1177.77	551.475	24.2409	2859.53	44.0402	1160.76	469.931	672.353	599.009	2146.29	1150.65	583.409	809.44	713.618	1749.73	986.061	7.6992	0	1.35598e-07	73.5716	1293.65	181628	55.2679	0	135877	3384.04
122	30555.4	25740.1	24161.7	160962	24498.1	33779.7	217434	119174	28496	383580	109791	148233	36968.7	17368	71341.8	91763.2	129122	184352	61361.5	142463	141320	245966	177043	159271	21906.2	47873.8	44031.5	84834.6	68981	95068.7	4892.92	294566	3027.57	541038	84723.9	43959.8
123	153431	140515	151776	1272626	165436	297335	919100	645927	976950	1923715	1222251	769690	422544	387939	685770	622541	995617	1023784	505799	746150	586424	1401241	744790	737073	273674	342954	370384	407726	424574	603837	56317.8	2644792	11746.9	5931100	540694	983152
124	239334	207913	75.0217	405.755	129.2	438729	1256362	891355	645.737	2596369	265.728	367.621	599632	162.764	81.4854	882491	190.771	0	758793	162.783	849571	1.49677e-06	396.847	240.697	416568	169.401	83.1443	533637	593561	883129	0	283.267	997.236	8459966	738717	195.95
125	5169.79	4925.21	2918.11	1189.02	2620.53	203.312	34542	5325.69	372.883	1125.57	2632.49	5929.52	1385.79	17.8885	611.334	3473.4	3079.8	4051.82	1143.49	258.034	77678	3472.94	98613	4544.89	82.8218	375.022	663.06	0	911.349	314.566	0	754.894	2083.24	1639.8	352.003	23.5663
126	5474.31	5173.19	2873.73	1216.87	543.529	344.109	34542	5271.41	2002.32	981.662	3029.2	5929.52	1436.33	17.8885	1614.25	3664.81	3182.97	0	2057.01	1937.84	3439.74	935.41	47076	2747.8	149.54	317.236	678.243	0	447.308	819.322	0	794.338	1173.9	2329.01	1894.88	66.6207
127	590.381	43.488	89.2597	339.578	39.4434	196.194	199.406	254.727	871.339	1709.94	555.691	920.342	573.208	4.10477	358.336	9.71198e-08	388.305	0	138.19	6.6802e-08	62.2319	30.7428	1145.37	635.409	135.72	520647	37.2056	0	66.9385	252.395	0	3428768	5.51782e-07	3863.06	33.4393	223.31
128	544.238	92649	446.339	17.2205	427.516	767.171	413.952	5.01254e-08	720.664	306.292	36.1624	30.1116	53692	24.1465	47.2438	35.2519	699.064	186.358	19.587	563.614	61403	299.199	1.82882e-07	27.0154	87327	112701	16.5082	0	22.9647	13.8901	123.61	664.15	1.03539e-08	32.7859	50878	64.5483
129	554.558	150.041	1562.45	1203.41	806.38	515.3	1822.06	2563.48	5510.52	5771.58	1830.72	6863.49	2101.27	717.036	2841.23	20588	2618.33	2819.68	5640.81	10210.4	2864.01	2173.83	30741	941.446	817.423	289.094	2411.39	0	1761.68	1964.7	176.662	6719.35	183.012	1834.76	245.01	738.097
130	28213.3	223122	36707	23718	37109.3	30861.5	138389	373644	75541.6	233976	49250.1	267133	167210	497154	168512	139180	54401	280035	209741	1390411	448948	2524917	272090	70363.2	112059	108051	296641	349088	563024	64240.3	1054081	109178	18372.8	210876	578841	1188332
131	33571.6	21825.3	40315.1	19727.2	11577.9	19960.7	17523.4	41069.9	178560	12925	156409	94865	19822.9	14140	174418	134893	35883	11793	176764	25217	56543.6	37964	231973	184911	22260.2	10718.9	5167	33908	653744	8637.34	260840	55641.6	25478.5	18316.1	118114	26663
132	1565.92	55582.2	2016.57	14296.4	1913.4	18276.5	7057.03	213877	71308	116481	35276.1	75714	67179.8	16269	73358.1	8909.23	14241	18577	143758	17103	36989.2	67995	153194	36050.7	68830.1	61611.9	65176.3	67512.4	523917	6922.78	636790	29583.2	4552.99	54347.5	319958	40300
133	3028.07	28414	4001.6	8549.35	13001.9	23664.3	74119.9	107318	53944.1	66184.2	66470	45512.7	68735.2	61149.4	75159.8	53325.3	72770.7	111285	89331.7	43081.7	191501	273247	180593	113016	7763.46	26486.5	45603.4	164212	184629	23740	482256	57185.9	25226.5	69258.5	371682	411752
134	2640.47	52145.5	3280.93	13771.4	32937.8	17672.8	88354.7	27779.8	52468.2	107198	33967	6489.67	62544.8	14983	69606	84702.7	105205	7513	49437.8	38409	356644	35444.8	86233.8	34054.8	65278.5	3630.79	62379.7	10048	51917.9	7381.08	595569	4433.23	7165.01	50952.9	154665	249123
135	15429.5	78226.3	9450.91	12173.7	22697.4	7766.82	6866.45	99868.9	32020.7	78531.9	20001.4	6992.9	76474.1	14688	27323.2	18822.8	60804.7	31161.8	85091	169008	305558	131534	39724.7	39983.2	22952.3	45089.8	198084	77005.6	89633.2	18955.4	191388	54926.7	20827.4	9094.42	129709	218373
136	3598.82	62455	1933.22	15418.4	23414.6	19596.7	5118.33	9804.03	3350.57	107415	4981.8	30837.9	75767.1	17621	80420.4	16071.6	114492	69424.4	140981	112018	37601.5	257087	172674	40152.8	3610.16	6005.73	71399.4	155564	571474	2922.27	40467.6	35072	0	60604.9	342479	283878
137	7005.42	29780.9	6133.61	9658.67	8841.75	19830.7	39257.5	98077.1	44091.6	24499	3309.12	42027.4	127682	14808.6	12703.9	10225	7175	58636	62442.8	17461.5	272453	209166	201900	24024.6	59918.1	21209.8	15379.1	47313.8	623227	3164.91	46932.5	61082	22080.9	149974	120067	164242
138	7152.7	500427	15034.2	1632.34	1042.74	13673.6	40080.6	978742	17293	520434	18217.6	7263.57	391275	38213	408968	342899	66921.4	42346	564646	37859	1679006	60088	972229	23480.8	37487	250876	26725	885279	2049863	156683	2740669	7026.61	4576.06	457228	1685511	75518
139	1779.28	7664.23	1589.88	527.012	1988	3765.56	47490	74840	8985.92	11785	1038.85	1561.66	44144	3088.68	6372	12811.1	14897	2091.31	26969	5416.42	32560	18338	21680	11782.2	19573	6138	15232.5	22377	114610	7509.48	25004	15279.7	7389.38	18342.3	33167	3533.69
140	1352.56	8114	10600.6	1064.14	11161.5	831.061	26073.2	111538	1220.28	4634	8152.48	12309.4	11737	10425.7	15486	24766	48093	4078.57	35889	135960	67789	162726	293877	20747.5	25805.4	5771	9373.11	53589	26365	18446.5	29929	3389.61	2069.63	40219.4	70447.9	5592.41
141	8244.65	56500.3	1530.11	1638.37	7961.86	15089.5	307180	70271.9	19556.8	12013.1	19961.7	36332.5	54262	15479.3	7826	30965.7	73148.4	42346	77821	11727	275294	23235	297508	15569.2	19799	5806.3	9873	159342	343381	2076.22	711353	8801.14	4039.96	43860.2	154934	155622
142	837.419	4233.59	732.38	1745.98	1459.31	5756.1	7351.67	124509	9073.32	11195.8	7089.26	8397.7	8297.54	9965.33	4956.17	6628.79	3315.36	4848.3	51702	30085.4	59694	26687	135109	8688.51	3027.56	65897	3871.47	49672	9067	16675.4	10666	3357.09	2199.35	21083.9	48586	51002.8
143	4237.64	78451	9060.78	2659.43	334.232	837.043	2617.16	15053.6	9061.55	9455	11578.1	15104.2	4406.82	18694.2	12835.8	6238.7	12714.6	13918.5	6450	42523.8	80989	5778.09	3791.84	2320.32	7498.74	36814	3412.27	10219	13338	4161.12	25601.9	1275.89	0	7991.57	8912	5122.74
144	5684.96	32872	1744.68	1068.03	10969.2	12309	23767.5	122508	2430.1	3778.06	12299.2	1180.12	14485.8	2516.14	83348	132159	17386	1894.04	6374	48939	37517	181996	62411	1302.82	14346.5	8672.98	16099.1	5105.81	31634	2406.9	27793	2539.48	2066.01	32436.7	67251.4	44480
145	162.894	8809.91	5172.94	781.816	2989.4	4196.03	872.828	150801	3180.32	6094.67	6456.59	1448.53	3275.09	900.794	14987.8	2119.02	17502.8	668.042	79175	4387.35	32775	14364.1	51024	4513.28	3002.35	1674.02	10403.8	5948	28174	11020.5	37744.5	4170.98	4559.19	10823.7	9923	24109.3
146	913.685	3225.81	1444.42	532.12	8729.09	4503.26	10136.9	7086.8	11208	35685	12573.1	14990.7	44144	27141.6	4741.19	5325.61	4558.8	23695	17895	10310.5	79805.3	64722.6	51236	6500.87	25866	78032	15509	3895.55	6920.82	4419.68	111699	12803.8	6012.6	1482.5	87405.3	55489.2
147	3847.63	1609.03	8075.73	2660.12	4309.95	5132.52	2343.58	68901.4	1413.38	7097.53	5016.09	12830.7	3834.06	21108.5	13649.7	2321.66	23261.4	18984	4463	11535.9	4581.84	10036	74252	3791.49	25866	8662.38	2941.32	7210	52066	747.473	65636.2	2703.92	0	2198.18	38549.7	32784.8
148	925.528	22389.5	6895.32	774.298	4723.21	5809.76	12217.8	90388	6317.01	19089.2	521.391	5179.51	14982	21643.5	5282.66	22525	12466.6	14778.6	19676.1	64381	75715	111017	6030	5314.22	12105.9	7897.81	12011.9	69331.1	8362	5928.95	42314.8	14636	5213.8	31086.4	281440	59209.5
149	2631.49	6921	2104.58	75.4367	3869.68	4668.31	25860.7	53279	5621.02	15709.6	3525.74	1528.75	23770.6	10566.7	46071	53985	59021.9	3522.21	36012	32089	82425.4	58090.8	28814.2	2518.5	18176.4	46307.8	12643.4	13992.9	134924	1265.59	17598.9	21635.1	8413.71	32679.9	67117.2	7332.29
150	12886.3	29332	5060.69	3408.63	7491.16	14521	48410.2	9407.43	20190.5	94744	3226.34	29509.7	37857.2	22240	49964.8	30714.4	87003.4	58515	6464.26	37859	16615.7	37378.1	140255	27818.9	3359.2	38896.5	13933.1	163707	356264	3557.42	387503	47021.7	15652.2	9211.05	264144	197378
151	2865.72	19298	6477.62	2257.22	1351.24	5166.91	9818.79	37028	3075.31	69526	3045.07	3564.03	11352	17874.2	2102.43	11017.6	19348	5095.34	16696.4	56809.7	93753.9	137431	5982	7363.29	9246.09	7159.63	13371.4	73183.3	151776	11631.3	121086	10014.3	4614.46	36916.9	247820	71400.1
152	86923	9956.4	794.374	195.35	10022.8	10288.4	6363.73	95702.9	9353.91	4326.26	16654.5	10717	10109.5	15414.9	8131.3	17203.5	6790.76	5700.19	76405.6	29102.8	86998.2	56497	42784.3	4485.58	215916	20213.3	9751.34	23326.4	33794.6	12363.7	21274.2	41515.4	1361.4	254968	20364.5	27009.3
153	5587.55	6435.55	1388.52	36.0306	5253.85	2818.53	13819.6	44431.2	4469.2	12222	5053.86	12042.3	30152.7	2774.22	6692.25	14564.1	31418	2492.51	17387	5874.94	103255	13459.4	11697	6682.05	5947.38	25519.2	23998.7	7327.64	100054	10209.1	143896	4514.69	5369.76	4634.09	101303	12328.9
154	6399.8	111072	3019.53	628.424	1088.64	12247.3	26007.5	78624.5	12338.9	24121.8	4797.87	20601.3	5850.08	9478.7	19854.1	22394.2	7016.17	16875.4	31001.9	19251	98238.2	78525.9	24441.5	4215.51	26838	10270	2542.96	65572.9	86430.7	1969.58	172849	19192.8	9501.43	74927	70982.1	24559.8
155	934.325	13158.4	868.984	1691.74	1459.31	5822.01	7060.6	29680	8957.2	9669.72	7495.2	5015.45	6620.99	11369.7	5640.69	4662.23	7115.69	3439.55	3255.08	21262.5	54173.3	35924.9	39658.9	7992.17	3706.43	17834	9070.76	41885.4	69025	16691.5	87956.7	3416.02	2199.35	17296.4	103985	44271.5
156	886.152	43258.4	13442.8	1273.84	12144.3	10823.7	19611.5	147360	25241.1	76825.2	19204.7	30815.9	40870.1	12002.4	27373	42807.5	108174	2735.29	77485.5	27984.3	37555.5	101030	42351	4121.71	10002.3	2498.87	56176.6	32814.3	120152	10593.3	31850.2	3648.24	1916.05	26495.1	49710.1	118264
157	419.492	2504.48	1827.49	381.313	1574.85	1433.23	7651.72	90521	3159.03	4029.59	1758.95	0	1367.22	3875.4	649.076	6804.5	10184.7	893.852	2142.86	24431	43694.4	3389.58	3028.78	2986.37	8546.32	8437.47	4073.42	5879	6275.65	6836.13	2344.08	1328.11	0	6558.44	5002.42	4993.6
158	644.397	9524.66	678.413	580.898	711.802	1188.01	24672.5	29683	17690.5	19269.2	10287.9	15015.8	27077.7	9154.2	11455	5677.44	30958.7	19842.1	43317.1	64217	34608.3	17595.8	16795.2	3462.35	36748	3199.31	12623.8	33002.7	95467.8	2956.32	30511.1	2881.81	8008.61	2161.49	14995.1	10143
159	1.87747e-07	2776.53	153.48	101867	246.528	397.395	1636.74	6959.39	247.935	9739.3	543.259	657.939	2336.68	914.476	1438.77	2764.66	2142.59	1098.67	3842.68	24182	24192.5	24140.5	22182.3	670.865	943.532	95518	1794.16	2194.8	18419.5	679.355	21215.5	1951.09	114.486	3410.23	22318.7	1174.05
160	28978	350129	111418	109005	91951.5	24445.4	216924	1166467	224016	651436	84317.1	236431	462552	1000524	338024	333631	676498	679745	526034	2313312	1728041	5046839	1436958	351510	261985	178795	532550	1921746	3675635	386695	4604961	511027	921.873	1083501	5934079	3298955
161	7161.79	2446.85	5887.31	1787.25	2910.62	972.784	8968.79	17065.8	1243.68	1622.76	13886.9	9761.64	1652.68	1583.85	11467.7	1041.66	5570.7	533.206	2297.23	5950.18	144.464	778.383	4080.72	7318.64	1724.2	13480.3	1640.81	55628	4940.7	4758.76	76656	829.4	2428.45	862.843	1449.58	2807.25
162	1368.28	557653	4099.81	6536.46	138881	1659.3	334111	1941406	407.107	1077510	1199.23	272.243	771678	3632.36	546924	568220	5571.12	6689.55	867499	3750.88	3032244	3009.42	2616361	883.628	458452	3188.72	745.808	2684306	6266738	629706	7878779	877623	44.6139	1842722	10276095	7862.77
163	9517.12	11172.8	2919.25	1961.73	562.202	1643.13	6330.85	4553.14	10916	2704.47	2560.07	960.424	9002.71	11190.4	8499.51	2645.59	8526.05	19258.1	99.6718	433918	73948.8	282530	3188.04	8152.98	12708.2	5058.04	11204	4297.99	442.042	16827.9	36802688	246650	651.928	202047	144717	9412079
164	101303	1108.85	68.8368	113451	95.6692	42612	62.8833	60.7723	127.631	110599	86.1611	72.1319	132534	968.49	71.9079	33.5452	71.3112	25339.2	31.6383	73816.3	6859.31	60805.7	1420.99	112.885	73933	3173.23	7399.22	113.635	4341.7	338.596	33654897	152763	40.5658	323795	12224.2	1063305
165	182.484	1101.08	39.4898	1674.98	73.8227	422.701	63.6995	126.976	162.183	11659	86.6396	72.5054	482.28	953.126	157.101	72.3696	79.0775	14489.4	31.2151	4671.65	120577	7308.24	1411.83	93.351	15483.9	3250.72	8602.35	108.037	89423	336.95	34644045	8140.52	48.7516	9400.86	62907.9	215416
166	533.526	13241.2	4396.36	2430.59	6483.13	3511.33	9191.24	20574.2	3699.27	2411.28	2441.13	1780.05	6837.64	5510.68	3057.06	5390.35	4556.46	52557.6	656.762	66791.4	3094.79	2866.12	4382.41	7332.14	10576	25106.9	17833.7	5379.69	9856.93	596.031	1262432	1321478	4162.16	1639844	1045728	94356.4
167	533.505	17088.8	5036.97	1402.77	5389.73	2339.99	8983.63	15521.7	3710.2	2114.2	1807.22	2163.54	6144.74	5613.41	2064.94	1330.91	4899.86	4485.65	1207.19	3743.2	20965.1	2866.12	662.08	7588.56	10576	21398.4	18341	5262.35	2661.49	594.488	1225927	131493	5022.59	236346	22520.6	91201.7
168	8840.64	2833.39	7333.85	1203.84	10357.5	8513.76	2198.71	16079.1	3452	4530.57	3911.77	623.605	1293.79	9462.12	9176.66	2357.2	5343.67	46438.8	11384.9	22020.7	4240.84	13899.6	250.202	6277.41	12820.5	2417.52	18459.3	4837.01	788.227	5662.18	21390425	6233	1640.02	31852	23151	36635.6
169	1511.87	1882.74	1692.4	813.836	7574.06	3442.73	1809.91	8897.03	3566.99	6648.43	2845.89	4917.59	1355.64	8291.87	5903.39	5874.97	5089.79	2892.98	4912.9	6704.48	198075	8362.95	2820.59	6235.71	2318.51	19377.9	18207.3	4432.97	1013.64	1684.9	88488727	4317.03	1030.99	21550.3	12150.1	48365.6
170	629.772	9247.72	13883.5	1026.48	9287.96	10469.9	3401.8	12893.1	6285.14	4294.12	8291.41	5715.14	6535.04	6627.4	16165.3	2583.61	10142.2	47121.2	15034.7	23618.5	5645.71	12890.2	2597.55	5458.6	24168.3	22724.2	17184	6219.28	9605.8	4251.36	3402436	5819.48	2568.96	19111	13324.9	9614.98
171	3063.41	71701.8	14397	173178	35174.6	20136.7	15205.4	36516.9	18414.5	59951.4	12703.5	6075.34	36106.3	18346	60689.1	32486.4	127656	56410.8	45646.2	132914	82567.5	194884	89336.7	7283.07	105756	87477.6	77765.1	52235.8	99283.1	25058.8	44629.2	7903.81	38.8018	57661.7	55922.8	46158.2
172	3342.33	161572	918.336	375916	85795	1751.95	1498.11	1306.07	9116.11	157320	3983.27	4839.23	91798	321.625	4624.19	1564.15	2961.4	4756.01	107052	1609.39	3311.87	3834.1	170191	536.282	187966	154493	2021.89	108782	201229	4872.98	1019.95	3096.11	811.086	1842.78	125238	1096.17
173	255834	236289	188659	1027773	212527	246618	1033564	504647	1525163	1879117	1316770	516842	372784	216349	423149	1216462	501305	528748	525884	128902	212567	370411	657218	974806	417408	497879	681083	227185	403522	430074	16825.2	3656.94	97.9347	2224.24	4898.6	1410.36
174	58.0484	331128	52.54	1435621	293445	117.828	75.0209	753520	28.1081	2545949	152.465	125.793	548932	56.0475	620971	134.804	702.594	173.76	33.5799	328.382	325101	62.6043	979157	189.089	592019	759524	52.7995	298806	590516	667209	692.659	0	0	109.701	86.1298	138.099
175	1055.31	1684.07	884.928	1093986	536.333	366.477	161.778	309.595	944.285	198.411	170.772	234.99	298808	676.893	607.136	378898	1531.98	340.625	90.4118	116.109	215.972	632.819	333.767	2.41599e-07	2563.28	165129	2414.28	217673	3571.59	989.291	412.776	0	0	52.2747	86.6784	52.5205
176	432512	671.697	43.8722	1244.7	570420	721.936	79.9436	53.1069	163.254	471.541	365.553	119.138	245.106	716.775	450.759	202.59	886.259	1322.61	294.261	210.535	247.299	745.355	244.118	433.899	2080.72	741.709	874.546	988.188	1157.45	299.315	2011.51	0	36.4585	46.257	723.578	31.2461
177	32961.1	14475.5	20684.9	29111.7	33369.9	46995.1	54775.3	50507.4	151330	34590.1	106426	141360	57181.5	84500	18146.7	8147.13	9954.75	30866	54180.8	37749.1	17062.5	51213.2	22319	112533	7132.25	6260.53	11553.5	11577	12407.5	17164.6	15170.1	777636	30753.8	515142	560045	922808
178	23927.6	14475.5	21777.9	16545.4	36500	30476.9	32405.8	24038.9	67506.2	21969.2	38026.1	52415	40347.7	24528.2	12133	7018.02	10355.2	52375	22989.9	58148	18258.2	46785.9	19374.7	51498.4	7132.25	5834.28	9953.56	11354.7	2083.58	17164.6	2357	689444	25200.8	326490	451830	458958
179	52.0615	1.46077e-07	8.76192e-09	1.34023e-08	43340	73882	73112	89473	145.351	159.744	438.389	50.8974	83301	1292.58	1406.87	3076.73	680.906	144.314	414.584	249.366	471.703	799.197	363.944	5.36224e-08	1215.08	199.787	669.692	1607.21	930.924	1452.17	5327.48	1235310	3468.93	829288	906875	4729.73
180	37720.5	12841.2	72590	29604.1	43392.7	74900.6	68115.9	69249.5	187591	45451.5	145745	179230	67116.8	121466	8160.48	20410.9	18056	93833	70636.8	88202	27715.5	105896	19920.5	149244	4426.51	2426.59	16399.8	3830.47	3786.07	19399.3	9139.96	1044576	27077	703000	778892	745579
181	6541.88	3793.63	4184.74	6598.04	4850.66	4590.38	33059.3	39999.3	36109.1	26767.6	65962	61795	3798.34	0	2266.72	4846.02	470.811	2373.82	20335.8	12879.4	14783.1	20319.5	25867.3	25357.5	1393.23	1583.86	3820.9	1013.78	2973.87	1423.94	406.207	876.237	0	840.013	309.677	289.003
182	66006	86975	1215.63	1312.02	84901	370.245	1635.21	2608.84	559.577	1193.18	1295.63	280.904	2211.04	0	99231	58542	508.676	1101.07	520.387	801.999	2068.52	1388.81	610.436	540.254	147493	126424	108.308	84732	152211	50322	2963.19	1249.5	0	1111.8	1815.89	1087.4
183	97183	29.6533	33.6353	1673.72	83688	123783	107003	106362	2620.11	64230	60.0118	848.125	115293	1201.53	2386.02	183.677	442.845	2086.52	107021	36.6491	860.178	1914.97	205.087	1729.59	845	474.074	2161.85	0	2380.64	288.528	4762.9	1672704	779.364	1122790	1238095	0
184	17.7508	40.1423	58.6812	17.8766	48.5849	14.9389	11.3147	18.8987	16.9736	18.0572	11.1327	0	13.0408	15.2874	15.2217	6.57756e-09	0	0	0	7.67554	18.1988	22.9471	90.0575	33.9485	28.3573	485.995	543.086	22.3618	13.3968	0	1566.53	25.2809	0	225894	123382	47.7539
185	2809.93	11042.6	20139.9	245002	40300.1	8788.78	4172.42	15041.7	25879.6	79419.5	13787	1800.91	34004.4	13115.3	26325.2	6330.28	12699.1	81008	7599.69	33388.8	55506.5	40607.1	31331.1	3974.12	106585	84143.3	92601	43094	47597.2	10033.9	89179	1138.31	44.6468	110924	87881.1	70842
186	3074.26	570.308	463.862	567938	116603	21.9842	2137.49	74.292	101.572	2806.72	407.1	784.325	2433.8	436.677	1968.55	2012.97	1632.52	1632.22	690.235	1673.86	1193.29	2964.79	1196.76	0	268.128	869.861	2302.65	1612.3	341.091	202.841	947.871	218.697	0	2100.3	1117.03	2018.17
187	2097.44	479.481	2373.86	36.2699	1263.89	157.88	109.032	53.9837	53.4762	107751	79.6955	69.4085	43218	20.6201	143.235	1.59918e-05	398.067	73.3039	248.15	372.13	79024	3063.85	80.353	0	139.5	117651	47.2623	66.7115	490.807	29.0447	113945	24.9221	0	152324	116928	352.423
188	117480	51066.4	143307	60028.8	160793	141174	154890	159441	358395	187342	201967	189935	62955.7	154715	43815.6	24002	76734	164852	58449	121341	49497.9	194727	65079	174964	53838	44444.1	74871	27715.9	27577.5	29757.3	0	15657.8	6854.5	64318.1	79246	28921.1
189	13.2896	81.9989	30.4286	57.4808	40.7392	1.076e-08	22.5569	95.8913	250.004	55.1531	68.5739	33.2213	28.945	0	101.78	170.341	70.9634	6.31581e-09	28.7074	389.521	183.103	296.452	52.4334	13.3197	30.4795	49.924	81.5287	0	363.13	0	1270.49	263812	5017.1	419575	620902	2633.56
190	31037.1	26161.1	21759.9	25489.6	26531.6	33574.7	32865.7	37050	33922.1	27323.6	37703	61543	36777.7	72644	25843.2	21693	10419.5	22109.8	22369.7	18037.5	34495.1	34265.4	18653.3	21113.6	6170.61	17256.8	14834.5	23077	28543.4	24100.7	12283.1	14204	3557.26	103232	34404.6	17120.6
191	189818	83137	112.933	122405	253943	26.3306	229927	260679	4.37622e-08	303647	0	164.575	94504	1.04746e-08	80803	62813	137.631	0	205137	3.9415e-07	90071	493.524	710.314	262.819	83986	81441	0	2796.01	2442.29	0	201.928	694.011	2801.24	52.8995	130966	1.50926e-08
192	31.9153	0	107.846	61.5059	17.6403	49035	66937	57332	30.7233	38.1977	129.678	30.7965	61319	431.168	156.29	22.3136	420.46	852.873	381.354	330.988	57422	101.949	18.5296	40.7738	41.9713	603.784	62.088	0	233.727	0	0	1094.53	1923.29	209826	60646	2617.83
193	43713.1	51986.6	78078	54675	71141	52948.1	45693.4	63293.8	89111	40934	54687	52551	77631.4	122193	45455.8	38064.3	73443	94439	36192.2	62680	50217.5	76070	42718.9	50235	58704.2	48229.5	75175	51782.1	71400.5	26578.2	55578.4	34198.5	2535024	60427	93581.1	424639
194	62776	81219	265.595	82644	107860	75105	68666	98134	0	53687	34.7702	237.678	120607	55.1634	62679	60432	189.865	0	44691	18.0658	90259	506.845	62388	56.3089	84415	75721	0	74592	104461	0	89327	59789	3612474	93110	144226	0
195	44635.8	29003.3	45608	32711.3	54825	56025.8	14331.7	17125.4	19646.7	13684.6	12763.5	12622.9	39457.8	88930	11864.5	13623.4	19048.7	17024.9	11573.6	5154.61	5704.32	3031.07	5768.87	9495.67	14816.2	15174.5	21640.4	13644.4	4956.85	7702.33	0	2392.8	6472.68	4458.2	1820.54	1985.72
196	7621.3	262858	358524	5092.84	34406.1	64432	18945.7	72821.5	3826.68	31955.6	7152.96	2816.03	2663.93	5268.89	47731.2	12966.3	80602	160924	315280	94091	71419.3	123646	80328.4	17378.3	137436	82533.6	168415	2701.62	24722.5	16181.2	9582.65	40460.8	22.4431	40710.6	330031	82018.9
197	72220	1258.22	865.749	1297.42	83500	74813	3982.19	2367.43	583.235	2822.43	737.936	663.857	54965	986.696	1758.03	407.111	1193.44	2521.96	1251.24	1617.09	2866.27	3579.38	2567.08	993.569	1309.23	397.007	1373.09	421.316	1049.82	277.875	0	361.575	412.988	3453.98	2934.19	2809.19
198	64213.4	75132.6	99431	86216.1	91598.8	69658.2	82311.2	94854.3	112167	91557.2	97999	127292	72437.4	134800	81384	46123.5	102924	151274	80449.6	239087	122765	295691	84224	102037	93638.2	97443.9	117244	55543.9	100457	40808.6	0	19135.4	9029.21	88028.1	68290.3	157504
199	22643.6	21981.6	27025.3	22819.2	42493.1	27393.1	37078.3	44882	73046	45376.5	32398.6	63016	19753.3	18464.8	17013.5	11257.8	14812.5	24112	47045.6	54319	19660.9	81119	23739.1	69386	31354.5	25460	20759.2	16550.8	25115.2	6953.89	27886.9	10764.6	19610.7	252930	157616	41867.4
200	264.958	377577	501.918	2402.9	502.404	87530	283.552	101301	2286.17	697.182	162.536	103.362	269.493	297.634	93469	475.301	783.265	1038.63	464858	264.966	101881	1159.62	108142	1317.92	687.394	123849	143.022	29.2805	272.971	196.632	20.7843	42.2676	23.9297	67831	421.82	123.739
201	579.838	2482.8	2342.49	1299.14	3587.89	593.422	525.959	867.099	1909.5	1064.09	70.8759	280.731	791.696	1919.47	714.118	1200.15	950.431	738.735	569.687	360.288	4146.5	2233.11	669.956	1067.6	214776	363.58	432.501	41.8854	779.107	163.226	34.6268	58518	66.6095	1749.12	487812	260.145
202	88694.3	118968	91915.1	92062.1	121859	120032	85139.6	105341	69367.2	172366	80224.6	91613.4	68899.7	129864	111920	107198	127924	151879	84952.4	92232.8	97993.8	124372	85204.2	57354.6	80945.3	107443	143973	101349	122837	44077.8	26935.3	11076.2	9851.85	63173.8	45143.4	39086.2
203	61891.4	71776.7	94831.1	63756.6	86954.3	90331.8	83619.5	103741	122978	158392	53436.1	126656	50653.3	67462.1	73420.9	79558.2	58337.4	110519	90628.1	136846	86813.5	198011	84955	88552	49258	68842.8	64651.8	79450.4	103129	29811.9	36945.6	13908.9	5140.66	62602.8	63927.1	35533.9
204	69548.4	107692	149517	92405.1	38534.4	56112.1	97192.2	120538	71207.6	159529	67862.6	83979.4	62871.9	81534.6	85370	78642.1	83660.1	96612.1	89544	109574	122296	128898	96565.3	61315.2	72325	81521.1	91091.4	69820.7	96579.8	46440.6	32445.6	14243.9	6735.77	59414	70000	76345
205	100938	120516	1014.53	151780	134351	112354	134779	176909	856.043	186183	51.9448	89.1057	118041	134.882	128373	82924	320.882	287.05	163261	323.185	221945	441.475	156668	156.142	146078	149802	628.879	83781	174693	66894	1093.17	95.2689	0	254881	202042	0
206	9.77613	18.7644	31.581	12.1817	19.2511	71.4928	57058	22.9043	33.0577	63.3344	17.8625	40.6444	25.4362	0	0	140.957	0	33.2416	17.6662	20.2824	22.9309	43.88	364.64	71.5031	0	30.3909	53.5065	0	131.316	0	134.596	0	225.217	409048	263329	31.9467
207	92.0685	62.0083	2.63981e-08	34.0141	37.4899	70.7745	58.6437	34.0765	84.1299	68408	16.6316	26.4666	105.767	0	0	861.352	430.205	18.3782	74582	43.3898	34.8391	35.5886	205.531	47.7101	0	41.1148	39.9832	0	855.946	0	357.136	0	661.505	0	0	32.4406
208	197.944	2856.59	743.231	1981.8	1830.36	633.963	126320	164455	2425.24	254167	5100.93	2592.52	3192.54	576.26	1423.1	3355.11	4047.1	7200.5	123785	5910.18	164847	2417.57	128245	1796	4891.47	3283.98	2722.69	474.349	5669.79	4371.92	3241.8	639.231	0	4398.78	4689.39	2500.99
209	139.42	192308	324.436	127550	440.668	235.242	528.687	608.112	795.984	2420.14	3161.02	1429.73	383.919	584.615	166090	147987	1038.36	1141.46	1195.56	4189.34	3957.75	726.596	721.321	104.389	123951	155838	1235.44	137802	4373.41	67827	1980.7	464.954	0	2464.73	2033.91	539.186
210	123288	1813.95	151.057	876.812	197017	353.263	2043.01	246.612	1351.79	6493.6	3092.4	2223.77	2086.63	454.764	5.87462e-07	822.842	1616.16	250.799	964.982	2697.19	4210.64	566.657	1216.2	7.93503	1221.13	361.397	1749.43	134.961	4033.02	624.282	1483.65	592.596	0	1628.35	1925.49	112.974
211	35563.8	437437	601788	112718	148413	83918.3	50143.2	58230.2	57306	67738.2	7804.07	3621.23	85004.4	26310.1	9262.41	3061.03	3361.81	277176	6580.31	24908.1	6386.18	21784	5468.74	11119.4	333523	162696	304911	7765.56	39497.1	10957.7	468184	0	640.04	1684.63	51934.2	195374
212	11420.3	44065.5	49913.7	55732.7	20328.8	27757.5	27602	41813.8	13205.1	34576.6	32785.8	19222.3	55843	96644	26265.6	33515.8	28424.1	35711.5	33407.7	91434	56371.4	120031	63120.5	7875.23	28024.1	8230.68	43073.2	23295.1	47937.5	26158.2	36721.8	144.541	21103.8	10701.2	14764.2	18474.9
213	62.3618	644385	20.6217	164159	204550	121633	928.17	68267	12.893	376.586	19.9282	13.075	53.1852	534.078	100.399	53.6937	10.2278	23.5082	0	18.2609	31.4337	419.268	17.2351	124.174	478638	246395	57.9394	0	742.998	943.875	677020	267.963	13.8484	15.2397	78186	0
214	2976.23	1396.44	502.14	85793	1250.9	3841.7	1429.95	3342.19	2907.82	3532.1	1224.47	2363.79	10756.8	7656.85	656.94	2897.08	3443.98	1173.41	409.56	0	77057	2058.68	753.833	0	72759	644.574	1259.06	0	3723.56	2221.47	0	42.285	1299.49	1545.27	196.245	402.208
215	255260	225639	358818	182974	390927	360491	103447	93074.9	181278	98145.4	141418	116784	294064	607137	133082	114414	195760	254853	70854.8	152250	83804.6	188756	71887.2	120383	174789	146003	299928	76901.8	143980	74197.1	54047.5	8010.87	6052.63	8832.71	5903.72	3132.78
216	4821.32	1953.04	5889.91	8342.1	5147.56	9350.3	26825	23133.4	50353	36162.6	58988	52877	6334.18	969.045	21796.9	31818.6	22236.4	13339.8	22481.8	28537.5	33838	41984.7	27413.5	32682.2	6093.88	16708.9	14111	17883.4	38181.9	4710.47	2311.53	2019.38	122.347	0	2491.31	623.651
217	1988.27	4164.9	3632.75	65032.1	4140.41	4153.27	13485.5	5809.27	5370.54	6477.75	12523.8	2201.64	9114.48	2342.93	192014	176204	220334	201035	9848.46	69680	77810	83497.9	13235.5	290.822	78149.9	106285	255462	133482	324651	25393.3	946.5	31.3794	60.5391	0	1162.03	78.2635
218	392273	378098	5357.65	342779	634737	561990	177361	153798	2394.71	180405	955.812	3321.5	474616	2696.8	248937	215530	6373.86	1516.94	132507	5022.22	157406	688.028	137323	331.291	327642	282651	3361.47	123506	272895	134972	117201	0	509.493	2975.83	1724.28	27.9252
219	54.0636	92.9642	1214.46	158.925	219.245	444.217	46.511	42310	46.1469	61417	160.296	49.2895	251.522	53.1057	193.663	435.46	221.333	63.529	41.5643	0	29.5728	105.28	315.89	673.545	89.743	84.4085	41.271	112.43	2178.17	136.587	64.3518	42.5995	120.398	0	515.13	63.6813
220	1.40338e-07	126.258	66.2559	1094.34	290.647	200.673	65.1436	271.832	49.7284	113.206	46.9193	53.0003	81.7268	1070.42	368021	378034	1305.97	215.417	158.184	0	758.346	345.317	443.573	47.2843	157922	210157	1490.24	250929	607475	887.065	35.7723	27.8523	141.971	0	127.017	68.9766
221	1766.06	0	4609.52	1406.58	10174.8	5867.85	19429.8	25665.8	50152	15867.5	20353.4	36888.9	979.666	473.421	3077.79	4981.82	10712.8	6884.4	21365.6	10875.5	14644.3	30565.8	31650	61514	1882.58	1928.79	3201.36	457.705	4140.43	1652.13	0	3050.66	0	11072	70713.7	41184.8
222	92482.1	33523.9	239574	77874.9	152720	147612	217999	101963	380097	109238	249106	164417	119613	276942	35080.8	48784	21067.1	117394	89878.7	39604.1	33851.2	123579	8958.24	142694	12987.5	10260.6	19704.7	41528.5	23929.9	19785.5	0	0	147.582	24603.1	14424	6973.09
223	809.233	1559.4	1127.66	2693.43	6787.59	2344.14	3779.59	42703	14845.8	8077.58	7547.19	8448.29	2911.75	1460.64	545.031	960.605	1475.32	3098.46	8965.87	8212.12	5703.37	7174.46	61605	5592.15	37.1518	54.7168	1623.58	126.145	1160.79	1150.01	72.0693	0	53.3391	470.316	135529	43.5016
224	52103.5	42941.8	218438	55324.6	246020	270212	173088	144498	269225	133383	502521	137932	63351.6	202491	31519.8	36223.9	36869.8	105379	99353.3	69390.7	43448.9	137158	69251.9	109592	10567.5	16697.3	16573.9	35138.3	19658.9	18616.9	1535.78	2667.8	90.9454	52172.3	19164.4	7156.55
225	852558	422155	876334	1337278	2334235	1410307	3674529	3104823	6451830	3827906	5859479	7814385	368197	900824	930966	607534	1942912	1713170	3750950	3502884	3015511	8038751	5176267	3932267	831699	431216	1152146	518959	662173	603244	69698.5	38298.4	1708.32	164513	41706.5	40509.8
226	152664	1645.79	15218.5	193576	239480	246292	322527	161922	10808.9	163332	17628.6	19974.5	172547	5105.28	46830	99877	1629.41	2221.56	128360	10621.2	28824	49142.7	12959.1	4513.48	5256.9	898.069	467.828	61342	9156.23	3180.87	5070.68	2352.85	1102.5	35115	5008.91	1986.18
227	4945.43	7827.83	44078.3	20056.9	99893.9	22808.1	21590	104836	653092	132202	52063.7	357329	4035.3	39264.9	26525.4	1995.28	14138.9	194666	47424.4	61614.7	40691.7	295439	74668.7	14103.4	9259.92	8703.67	9904.29	25053.7	10705	5638.84	3207.18	7404.02	1029.8	129677	69710.4	7161.91
228	2465.81	4101.78	13272.4	9341.43	28248.7	21296	14828	15114.6	10622	688.845	52784.1	8228.13	7790.7	1354.03	23695.1	10276.6	14521	31205.7	2385.36	20039.8	8932.2	23655.7	6833.26	3883.79	11360.8	13226.7	6414.05	3599.99	27106.9	10382	658.982	3408.33	3553.78	65607	61716	3247.21
229	14629.9	15240.5	22024.1	210943	23727.1	12531.5	116065	54906.6	43777.8	21717.6	43754.2	19034.9	62104.3	36251.1	280965	209509	366363	178497	83679	105701	95397.4	370354	116648	18532.7	655672	760421	431681	162411	596218	21011	14232	0	0	285.082	1790.5	93.4269
230	5469.21	707.842	1041.3	6612.16	472741	590014	4560.25	6724.03	4715.42	4124.56	2234.89	2207.7	1091.27	1014.09	9501.69	5273.58	12964.7	3428.44	200883	2527.31	3749.05	5402.67	3339.06	755.329	115526	25058.5	5971.29	8737.24	90114.7	1034.7	376.706	2903.33	0	3216.08	3440.03	164.732
231	1261296	628233	705.286	2039107	3369561	2117791	5082705	4364642	1673.36	5230365	2201.56	239.254	586119	1644.47	1402893	996380	1309.92	1202.46	5396761	1070.27	4286033	1612.62	7103342	687.079	1273150	685158	812.279	722617	1039671	947820	122027	54290	240.113	1917.31	4048.74	103.359
232	134290	36.9831	331.071	416.138	4202.37	2181.38	1215.58	386972	672.018	413582	4980.56	2253.55	766.507	2477.58	464.357	343.188	4046.98	358.968	109.449	654.698	2821.99	76.9631	0	1506.59	5127.57	2220.12	1434.97	1202.52	5243	0	0	10038.5	1824.06	8609.47	5067.03	2301.72
233	5297.4	75.4552	2296.41	926.607	6.28566e-08	1871.68	354.628	95459	1878.14	3.33402e-08	173.069	428.654	734.401	458.355	3884.78	793.674	532.599	4667.61	84444	462.539	4221.54	300.48	0	112.754	147.105	331.464	863.623	1017.55	2913.37	0	0	635.546	1818.38	6510.08	1101.34	1492.2
234	290.113	3907.45	1228.62	787.107	2777.99	712.403	2393.41	796.675	322.927	493.786	3304.31	786.48	119.943	2474.99	1705.23	7507.88	8289.32	933.411	1162.37	733.966	1484.28	797.696	392.252	454.272	7595.02	407.369	1652.09	4982.53	5661.37	255.656	0	3310.95	2625.51	1182986	727732	2686.56
235	246552	301390	619758	378153	363464	341767	338819	504127	690446	370010	809707	624388	325712	580580	300111	296461	629868	797744	362545	694059	344998	802451	366079	682701	344755	346268	800870	299276	265706	266342	303789	81279.8	62565.4	206016	267697	222465
236	4234.59	4127.4	417.377	7427.57	93386	4206.38	3236.76	6130.24	4838.86	89898	3910.27	5218.73	4863.14	4677.32	4494.48	4229.83	4648.19	3951.29	3137.61	2529.9	689.01	5224.24	1370.9	4140.01	4255.81	1638.4	2881.58	526.087	4669.58	3360.17	29471	8654.81	86.4272	9921.32	111439	291405
237	9739.73	15909.5	8637.18	386335	12331.4	11158.3	171477	4408.81	2525.81	14708.1	223.586	2100.79	2437.5	5149.61	420350	389452	4101.66	9460.46	127605	9393.66	174255	12814.1	183646	970.378	977058	1053393	13396.7	234570	825467	3.79611e-06	10861.4	3959.28	222.588	11548.8	17738.5	25834.1
238	4387.54	2558.98	2.13609e-07	8789.86	4422.8	2034.76	6199.4	7748.02	6805.4	2164.57	1158.12	1422.05	3156.01	6715.66	4133.1	1.20877e-06	6904.05	1684.44	4358.4	8775.01	6187.46	5004.52	2471.8	435.79	1099.35	4222.94	1120.05	5079.82	434.18	1.82777e-07	187310	7526.43	333.964	11367	92513	1417.7
239	1750.34	13532.3	16298.9	22527.8	22091.9	10254	16282.6	15295.8	5534.84	15466.2	17051.5	16870.9	16892.4	17055.4	5293.86	5764.96	5746.86	17748.5	5430.49	16565.1	16177.5	9819.92	9342.94	8795.75	23806.6	12350.4	12097.4	3156.93	12788.8	13119.9	2611.38	56975	3773.35	77725	88828	5655.11
240	615648	446766	433320	716724	714886	628827	327702	214992	296049	239763	345820	454401	338850	581021	664437	647275	640407	1150273	230470	393360	193556	163919	242646	247981	553573	463100	854103	474602	688742	485498	517.513	3358.24	339.2	34517.9	3648.92	1284.93
241	24325.5	602541	17852.4	776510	689722	658678	648954	953372	1111.93	739523	4665.83	4039.54	651407	11011.1	586331	669678	9633.96	2193.9	730694	5386.09	703114	1936.65	758947	3974.01	745977	737631	3526.58	509679	686059	10427.9	784969	4866.35	0	10215.5	1829.99	1448.23
242	90233.4	37570.9	32520.2	62257.9	123258	138770	294592	312540	387119	250531	238205	302438	70705.2	215550	34104.6	38815.7	46740.7	69825.8	130664	341672	162054	537635	144476	150496	108010	55262.1	29294.6	53612.9	73137.3	42197.1	7429.28	4002.75	233.794	11760.5	23615	11548.5
243	12611462	3270688	4768638	5780092	18892214	15979191	20697643	16081707	18439646	17198835	18143489	22516736	1776222	1952329	5398113	3676043	4839157	9069113	16046178	17380340	14361766	19803816	15991329	17613316	7759209	3206440	3893338	720464	792649	4123078	112116	112947	21080.3	206981	23167.4	44786.7
244	17598121	3340245	6975582	6235534	26078110	24042965	31690708	30377932	30849575	31869318	33831860	31901707	1713513	2898947	5658720	3520317	4837344	6474994	32352489	33688402	30974111	32049045	29872321	32402260	8393546	2973972	5557889	880848	673111	4085233	97279.5	60188.6	9077.05	157293	29531.7	30286
245	15087749	3550360	5169520	6388499	23067670	20246469	24267398	24060640	22210370	24466086	25929062	24996232	1882324	2087182	5928809	3931619	6808985	6704281	24263009	25706272	22768849	25318708	24247229	27148356	8595532	3388584	4126814	929022	818680	4448772	115543	89433.6	11713.5	206018	26983.8	59519
246	17603.5	142328	447.99	22044.4	2524627	1702.96	106828847	97195948	248317523	138482569	250498154	221465710	19918.1	672.414	3460.86	375.487	4641.46	2946.4	89162011	8656017	6965570	207898975	54280499	218988288	16679.7	42277.1	5843.75	11598.2	5029.97	7101.94	3538.52	406.347	159.636	2956.91	599.647	356.71
247	10709.2	5771.77	4343.58	4630.43	6828.71	13861102	13893276	11051729	10647497	16009008	2032232	7685973	383.286	2748.39	2165.74	1724.22	8220.51	11146.5	11154437	834996	6622576	8222602	3212706	11638514	7767.82	2965.88	11023.4	8576.93	3271.55	6450.18	266.454	66.9671	1500.54	878.163	278.225	26.9912
248	11083.8	4334.07	5681.16	6059.38	17754	18071.2	11840107	11937126	10598934	13114165	2032232	7685973	5485.89	2709.15	6642.2	6378.46	9621.87	8106.99	8468243	1355043	1094219	7960466	4227762	6553715	9437.87	14103.3	11052.2	7271.95	7528.71	6752.48	266.454	66.9671	533.351	2649.73	319.91	0
249	28986.1	728659	10789.6	1018242	1052393	1042731	549104	410287	2481802	491458	2355705	891266	563539	228.532	962075	968761	747.813	1879.35	442526	28353.6	37298.8	187362	380281	1357222	817594	756544	1453.67	652040	988449	725989	37.2152	471.435	63.5624	3712.46	501.607	0
250	476.621	115.56	1670.59	192494	9168.83	10513.2	219416	1.07855e-07	352591	200563	333437	1369411	3039	345.452	27001	39136	130.054	1653.59	25.0221	1567.49	317.049	587.658	75.9236	2.55198e-09	3785.33	143904	2138.32	449.598	3155.56	225.258	706.91	200.838	565.113	69.2689	414.184	0
251	843.115	1270.91	1203.99	880.082	16592.5	4960.43	97881.5	97219.3	146462	549148	1085804	94029.1	3039	303.253	246.871	246.171	1926.27	1792.72	63.1741	18713.2	366.252	92017.1	267853	76080	2210.99	34904	1029.62	535.569	3812.4	712.642	1167.74	208.416	618.042	139.768	500.38	0
252	302.772	235379	35.0509	302147	431328	276845	2606.38	587811	590.128	250.129	1705.49	1112.38	1022.99	1502.77	97230	582.568	1765.83	900.471	1.95341e-05	428.909	342162	2814.21	233.899	761.954	343463	188060	673.687	1157.99	373.424	858.655	0	440.698	236.535	2367.2	1318.1	64.1312
253	258.169	2849.96	578.328	1258.77	1067.61	898.482	1666.22	3001.09	1535	3552.19	284.636	3456.84	105693	1302.72	707.256	1373.31	823.827	371.997	1533.66	1990.43	327.742	2466.82	2561.85	1505.76	128842	740.747	216.675	1233.89	1525.89	230.202	0	611.214	261.097	2590.43	201.493	65.9561
254	24744363	6978193	16732117	11020115	23099315	29285911	26430689	22993964	33173239	14092041	39324889	49626706	22043475	23285518	3193651	4924884	6654595	10890341	19665178	8475071	3554501	24140644	3655493	31878105	1393947	1078551	3137529	3276154	1106686	5337916	30571	48086907	140478	59518367	62570493	35442982
255	26348133	6899102	8747143	11008029	22007599	32108759	29449522	23604253	54966071	13464948	29440806	37913088	21144764	37679542	3196421	4424449	3015242	20134324	20609431	16136115	3169495	15508215	3324568	22658765	1318808	957761	1318804	3087038	1117236	5293639	30571	49988795	120255	61134029	61875942	23599038
256	527250	4931564	230587	8560802	88167.3	29345947	1096837	266080	1479190	317285	1436773	1790219	2618947	386696	8036137	5351151	40571.7	60246.7	476369	41025.8	54310.8	424974	196442	421241	49692.5	4525800	10185.2	1288998	1105131	5940823	159617	146023	426.188	6559238	5882774	176254
257	341931	110002	79648.6	168236	33959441	365434	22083657	17534682	313797	19032853	368631	623406	224580	239315	55687.8	23774.8	17161.3	114048	194694	8279.26	15752489	137450	17332058	192126	11881127	12768.5	17112.7	18494	4354.41	24588.2	18.7083	760349	155.4	1141413	1051895	346037
258	11315.7	1839.61	7732.51	30361.8	36055462	28736086	140997	131278	15850	5737.27	26016.8	89265.3	2110.39	11096.9	4770.63	3893.26	122.67	10753.9	23535.1	19852.4	3893.08	28809.9	4354.62	6139.97	1696.39	91.7161	66.4832	6212.95	2121.56	3319.34	35.2121	179732	41.0098	771618	548196	42948
259	31435.7	1366.57	1145.3	1434.71	20041.2	12950.2	231454123	219444658	14210.1	259066269	18272	10967.9	37085.3	2997.38	277.772	1017.6	2369.19	1050.12	213296033	2901.58	1857.65	670.165	192980689	3373.89	1864.08	3109.07	243.907	417.144	1151.38	1957.22	0	3893.75	31.4032	183963	287.369	9.76048e-07
260	16336291	5032409	10134236	7715084	15005022	18741800	18130228	15007912	22350442	8792276	17746426	33257822	14767680	23735966	2200851	3146335	4424977	12354285	13330319	9420112	2261903	14388186	2214561	20782011	884550	646385	2056308	1872158	733629	3422610	17690.2	30930705	85317.3	40887265	39272506	21476417
261	13937508	3204853	4245914	5075221	11776843	17140789	16169198	11840700	34927353	6365477	27465700	23175150	11838018	13179535	1178094	1980580	1188441	5020394	10146565	3565084	1298535	7169322	1326568	10952658	411073	301599	388271	1430258	390210	2190587	27215.2	28666436	27557.7	46772731	43807459	10031720
262	37022139	13313606	29544.9	19540772	30056961	48661396	6594.7	35235447	99449.6	20142496	72946.9	95444.8	34606202	20733.4	6928923	10310986	7727.01	11002.1	30735577	21553.2	6815985	11173.2	6518245	64349.5	3159734	2431788	7069.08	4441261	2559861	10724132	343.566	30966.7	394923	173434	3633419	54538.4
263	72519	8327.46	7043.18	40022.9	53532.8	34390.4	133389	63620.2	186206	58525.6	130581	62573.8	42059.1	58543.4	18264.3	34567.1	30382.7	57129.5	73367	43553.3	34492.9	90776.7	12365.5	78788.4	6190.54	8070.65	9462.48	7718.4	11452.9	5883.99	113.502	56568228	0	140465181	2807792	123436
264	11893.3	6760.07	33955.2	14198.1	24162.1	66731.8	39029030	49129.4	76135.2	18622.1	50711.4	83678.4	31891.2	27132.3	9311.19	7230.48	6475.3	20487.5	26611.8	27210.5	25356.9	33005	2578.65	49893.6	5694.58	8618.75	737.611	18328.6	1159.66	5904.95	84186	70499315	0	232786	5822763	5921.85
265	11524.3	25553.1	23724.1	63134.2	76933.3	39925.6	165445	96389.9	230363	90582.6	163024	98132.9	86527.2	112370	20962.1	50167	40481.3	87243.5	99625.7	56856.6	28451.8	111500	4068.62	107338	4197.3	9987.08	12883.7	7479.2	20679.6	22218	211.019	34372	0	26000533	20278687	193536
266	11572	14188.7	18692.1	37506.5	35902.1	44889.5	107326	63024.2	106469	36239.9	86722.1	50987.9	54261.8	80480.6	13480.1	20539.9	23132.4	40308.3	31689	33827.2	18499.5	61153.6	9217.89	60341.4	4346.76	3593.01	4613.78	4093.66	12086.9	12101.2	94.3232	17134.4	0	127483270	140557200	114426
267	469216	409810	1138934	403850	739706	852460	1225612	1322342	2362354	1703149	1882085	1331273	209331	387929	170497	144747	158564	865987	711986	985702	259401	2066268	147877	663231	81712.6	50165.4	84232.5	141594	35269.3	56637.4	4249.78	6873.23	7906.55	454818	148676	17364.3
268	517912	531129	716768	498996	962562	1009631	1230744	1362514	1713232	1996079	1321202	968278	296343	462296	211430	184423	209159	524290	893741	583530	276823	1371062	180759	1138932	116308	77600.7	376984	146048	103715	38630	7545.55	7148.04	8259.74	388343	53033.8	12867.1
269	517912	531129	716768	498996	962562	1009631	1230744	1362514	1713232	1996079	1321202	968278	296343	462296	211430	184423	209159	524290	893741	583530	276823	1371062	180759	1138932	116308	77600.7	376984	146048	103715	38630	7545.55	7148.04	8259.74	388343	53033.8	12867.1
270	24601454	8255235	4824484	12223112	22082513	27825942	22467881	21032208	8185843	12408481	6894433	7343501	20330595	5186020	4164235	6079442	783243	4411251	7641082	4041088	3938833	5064938	3921799	5443877	2086673	1628923	790972	926196	1710720	6892373	70257	38958.7	187429	9237079	5069865	71294.8
271	6346380	2764514	3984389	2448994	6347930	7790514	7537531	7999982	9901567	8930800	7674986	9586593	4104758	4849332	691997	821138	547890	3577520	20077886	2712578	1148386	5082994	1016580	5837486	631640	405948	443417	3000407	302090	998792	5480.73	48194802	6869.19	82292830	7655812	27413.4
272	16717035	6021529	13985219	5182880	16540157	23012101	21657155	24677180	51738048	29808902	21989989	50732486	9535622	16671300	1279851	1679384	2523902	12958524	28217052	10571191	2155038	13452554	1931508	15986673	1250494	805927	2071962	1416188	645540	2510808	12805.3	37254.1	11331.7	46278272	21404986	59254.7
273	10954115	3348242	5629432	2895264	11156347	16348340	16953581	18789526	28539181	21939508	16481906	27398725	6281618	7464771	674758	843872	338584	4957766	19997811	3472093	1055654	19209274	1003175	21519900	542469	954802	199925	954156	275643	956216	6741.01	15301.2	4095.06	58472283	29431533	10866.8
274	82268.4	52551.5	66348.3	798345	1437485	61386.3	32776.8	2238862	31588.7	2926246	29851.3	18043.7	438001	24233.2	8109.15	4367.47	9141.02	9910.87	1299034	658.351	1192.14	5309.75	8472.56	9290.15	10124.6	1701.48	3941.84	1822.02	3165.35	2439.44	379.406	1634.98	0	8505.76	6547.83	6422.05
275	49665.2	986654	41956.5	26379	41654	1531690	1992760	21838.2	12153.8	15551.3	12968.4	9325.34	532415	14858	6553.09	5672.25	8453.28	6986.7	4718.76	1699.97	748090	4081.78	1763.7	6077.91	10518.8	1542.65	3247.45	426.033	2162.81	1525.14	475.932	1850.89	0	7391.55	7419.63	9907.88
276	43351.2	10118874	32889.7	66718.5	59105.3	69337.8	55224.7	45276	37001	42621	40566.1	46900.2	109437	122964	3034056	3368304	23613.9	40870.7	36686.8	50929.1	62221.4	55396.8	3725096	32949	2705621	1914389	24990.6	2133286	1454268	4938984	1332.16	72858	0	296887	264443	169811
277	141037	106924	136615	116403	177934	210403	30458918	34840114	195564	191756	181835	184155	211811	184103	48491.6	56327.1	51405.7	139899	39664750	110124	83093	188846	63490	159109	44916.7	40671.3	36708	21196.8	29495.9	50681.5	431.732	2515.92	255.58	468309	351658	99615.8
278	21974451	57038.7	70428.1	8683236	80132.2	28921445	70726.9	81619.7	83859.9	37019127	100754	76021.5	14703356	154657	35597.9	34811.3	39132.3	82156.8	91571.3	66561.8	79951.2	118008	56669.7	78298.3	48845.6	34042.2	36831.8	16166.1	23125.7	33999.7	5087.01	7045.16	96.9853	357598	293898	139973
279	17417.5	6068.75	21161.4	1702.54	5975.84	21293.7	2206200	21494.8	19515.7	37528.1	35232.7	25710.2	16681.1	15758	136875	8002.1	8275.58	11425.7	42817.7	16473.1	777593	34644.7	15543	20542.6	2664.88	17731.6	4349.53	4959.12	7138.95	13058.6	125.703	465.18	0	80070.2	80948.9	32448.1
280	34629.9	6159.23	17196.7	5453.11	3764.89	3890.48	35586.8	24328.6	31504.8	3981.55	16605.9	1384.24	5869.3	6380.31	2955.61	7082.2	713.918	5978.01	1219.47	4917.44	2869.51	9511.04	532.562	12200.1	2242.31	4827.78	4577.05	2769.81	337583	325204	110.021	593.72	0	33297.2	26595	17511.1
281	1997617	921956	1914893	848654	2096292	2537963	2592860	2743076	3990025	3197326	2768458	5169994	1301448	1632690	290192	317712	408763	1819796	3025158	1478397	387233	2571992	316316	2782109	245883	171670	357356	221411	143828	441001	2334.36	6240.69	926.908	12253073	2587715	21877.6
282	2810404	1367985	2.36248	1336083	2980540	3710912	3646740	3943602	2078.64	1747.33	1555.09	826.609	625.891	491.607	505464	495508	492.7	34.0461	4210873	2542.58	689816	2184.57	565198	156.854	424864	321833	8.82506	321442	273889	692489	0	0	0	2673.91	3867763	115.078
283	732.822	1043.94	1963.72	1560.41	257.171	1959.96	629.141	169.14	999.351	517.19	64.0759	1863.24	1973046	1072.66	742.934	241.147	0	133.914	431.371	186.288	223.759	2446.85	1244.81	632.853	991.281	2060.27	1380.7	0	1280.18	44.4021	0	0	0	8272735	1100.89	169.01
284	2416.82	687.429	501.667	1341.19	3225.03	882.817	1085.63	57573	689.182	268.185	2002.36	489.5	846.482	276.582	417.658	460.028	1973.71	1668.88	1517.75	219.271	64936	4752.45	1263.47	2542.34	1200.79	1517.85	475.354	108.969	1603.33	285.901	0	14.9934	0	186.103	2587.79	0
285	869.729	1585.99	5197.56	90562	321.904	349.275	773.44	196.315	168.289	326.269	1212.51	1707.21	1740.23	338.37	329.102	99565	2463.84	1425.36	317.831	3267.23	1957.3	626.296	1095.3	1869.26	1129.99	498.556	750.831	77751	129751	83439	0	0	0	5404.44	9968.86	71.7658
286	2195.53	86068	551.211	252.404	2739.07	760.198	536.587	151.442	1378.91	1189.41	4713.89	4043.33	977.538	1846.96	94461	299.582	326.89	210.33	769.422	1717.27	2702.91	1082.9	1475.27	1467.75	537.624	1653.06	536.271	335.76	1460.79	0	0	0	0	2846.52	11731.8	68.7876
287	351394	432171	1006991	393849	881084	964327	1426006	1413538	2773518	2755511	2114082	1464283	195788	563525	178588	116025	264708	936008	966535	865997	274671	2082312	171780	1169224	91313.6	127660	167550	159520	118546	66663.1	0	0	0	189809	70618.3	0
288	517050	621653	438.641	592260	1288096	1357690	2036783	2070998	681.376	3870061	855.138	1369.94	307097	123.301	271312	202764	487.162	0	1491823	206.131	431045	2053.66	252177	533.375	139855	201364	26.2985	222316	166773	98311	0	0	0	306616	116354	748.771
289	3838.2	32154.6	23153.2	23263.4	44256.4	23256.6	12978.7	0	1399.32	9105.89	7968.44	5093.5	4430.51	9198.51	16194.8	4180.89	13359.9	71029	10082.5	10702.1	27970	17025.1	9708.37	4114.59	247711	303777	251648	8072.16	104012	515.601	0	0	31.4021	36.2717	52.3152	116.086
290	1642.47	1642.52	2223.95	4680.95	589.283	236.729	1240.66	1861.11	1822.41	1138.03	505.181	291.064	399.984	1818.75	1091.75	127.519	555.041	548.056	1179.46	1132.65	1649.8	4913.67	823.066	766.963	2656.42	10914.9	2429.27	1011.9	6317.9	0	87.0494	0	0	73893	793649	0
291	6015.73	24228.9	12288	15668.6	24580.7	14251.8	147554	105180	153561	117262	319425	285746	2606.03	10299.1	3591.36	1404.18	0	5409.4	157886	185958	123939	276405	95690	332638	30620.2	8498.08	9670.5	2767.76	1964.09	449.618	20.6173	0	0	0	1014.75	0
292	115.044	110.26	132.825	62.5885	68227	186.445	63.7709	496.683	314.728	182.003	130.385	108.262	686.176	43.6213	90.5264	388.315	102.23	144.637	235.837	860.722	264.555	229.57	84.0712	135.929	385594	493977	1606.7	235.954	139288	0	0	0	0	220.117	122.83	34.0199
293	212.296	174.888	373.926	89.0195	1335.37	677.959	209911	149852	2877.66	171540	3224.87	7780.33	257.054	1466.61	14.188	185.219	267.064	84.1186	249027	2038.25	194473	440.67	138738	990.882	207.062	0	957.863	0	929.565	231.852	1.83367e-08	0	3.17175e-08	17478.6	2419.99	12.1375
294	602.902	158.537	2077.34	79.8171	122.415	64.0297	909.851	139.834	1357.2	1636.02	1768.06	1339.1	110.518	64.1399	580.717	108.891	381.846	105.167	122263	492.954	491.387	1236.31	356.607	1425.79	1561.38	436.843	571.625	1.26179e-07	1026.81	21.9329	953.004	0	808.555	348517	118879	406.028
295	290678	720398	730004	804465	554634	590706	409383	610940	843314	389314	711447	704426	367292	689745	327871	421901	955259	586556	449649	963373	518636	1393930	450078	407552	688802	457533	1057526	269142	701951	346031	112562	0	21442	7362.76	33645.4	6964.85
296	292889	695924	464779	787322	570909	617665	404390	609691	451274	386792	396074	371222	391821	380380	330707	439300	479882	1148590	452994	423306	518636	664139	469076	707599	686903	424922	519871	284190	690702	330963	111554	0	15726	7776.05	34959.8	8044.97
297	297912	657671	463883	737344	552406	605190	390298	578905	438548	373048	381807	352509	384121	359035	313241	420909	431794	121673	424806	72564	463583	601109	417397	169259	642347	372870	470292	274603	649494	288090	106403	0	15033.4	7403.77	33736	8744.06
298	309584	543535	439706	594852	442738	476732	399730	495496	35905	357338	98307	310240	317175	328167	193529	325116	321257	384568	315075	280788	295130	472770	342155	261236	460977	304435	291563	260452	557182	261492	110314	1900.02	21825.5	7981.91	33619.7	8781.16
299	575882	1208243	5569.37	1327113	989939	1023637	751958	1086461	1486.43	680312	298.886	264.749	679201	2436.79	656871	794007	0	199.489	800749	443.77	1140479	1436.96	904316	4551.67	1278632	1022404	1035.37	472509	1388695	622610	244139	7076.58	1172.9	427.423	3617.37	1118.71
300	728.14	284.25	3497.83	2609.03	900.071	1687.92	631.751	2376.21	369.387	511.372	591.352	640.181	4523.93	1065.38	0	2781.98	0	1922.08	212722	1086.91	1179.46	3068.88	1228.18	5295.46	176562	5404.13	0	0	4882.69	61316	0	655.039	737.6	1498.99	3584.21	2128.38
301	93.2827	1853.38	6000.37	4112.76	1174.04	1434.99	646.269	3547.91	1578.88	1388.43	1574.04	3829.82	125838	3885.7	0	2957	0	1142.41	4410.59	587.119	1401.18	4794.38	5690.02	2831.2	857.775	3180.13	235.792	0	870712	3308.67	0	8060.36	2412.64	427.423	3910.27	2151.81
302	22307942	37222267	37378922	37250165	41337442	29184454	25057569	28536259	27368157	30946779	41159672	24384151	15932679	23582566	27463577	22606295	24023817	25800546	14696096	7871257	7760197	8849901	12865354	32597383	23117991	23321199	23119772	17518063	18697115	13536674	123718	34620.7	8972.31	26714.1	158242	18567.8
303	20105664	37951148	49439656	38465414	42732169	27427769	23449331	26131345	37363372	28905267	26113364	33175301	14100473	32902912	25805144	20537327	33536292	35409021	13148744	2870850	6413608	15098478	10802946	19478467	20976475	20835286	33221009	18025689	17062240	11776233	70701.2	20500.2	12923.7	22503.7	123788	13145.7
304	123734	125382	157514	108339	128763	145025	76780.6	82095.3	50881.7	44983	110374	106322	179395	334759	108605	124696	182675	199954	67521.8	38330.2	68243.8	142563	73164.7	100567	92686.6	93728.2	175104	66885.5	94238.5	118238	0	0	70.9672	2046.15	1189.66	0
305	31228270	48937725	22476	50217772	58225483	39978933	34267220	37779643	634.67	41917887	7277.59	815.017	22479793	28419.9	36992976	30948681	2488.6	1948.56	23051835	857.785	13634200	8994.6	20399340	6624.57	32892900	33339778	9115.33	24448624	25980386	20705991	0	0	0	0	35.4836	17.1034
306	3113.91	25010.2	2508.54	8415.25	51565.1	21201	3388.99	3980.34	1859.49	9781.86	1327.1	8584.28	12349.6	37979.3	10273.2	10568.2	2841.13	11231.3	7414.99	10256.3	13371.1	15380.5	2684.24	3202.62	23389.2	2575.61	4744.1	16959.2	25760.8	2398.77	316599	86172	0	90135	451001	28.9772
307	654.861	217.773	129.931	175.029	210.899	99.5737	69.4866	73.5426	30.6224	61.484	27.6434	363.327	1165.13	826.475	197852	202383	926.112	8.07842e-08	31.9855	97.4175	2.36195e-07	210.414	47.6767	117.192	36.8478	635.658	926.132	57.1358	218.287	557.391	0	0	41.2535	0	45.4464	52.2277
308	1925.7	224004	901.409	214791	212483	261841	130680	143686	739.37	1509.95	303.747	469.531	332216	5028.41	577.369	1140.03	451.895	1574.48	117830	296.857	121647	917.763	0	528.204	175194	177846	1176.62	124393	381.853	241242	0	0	61.2873	0	62.1499	63.6702
309	35850.5	43790	58445.4	27327.4	74892.1	47307.9	93052	75902.3	105012	116200	149029	201821	65191.4	39434.6	35084.4	21998.4	20071	24499.4	184558	87473.8	81571.1	109938	113607	216969	135735	131017	184265	7346.5	36056.9	87804.8	0	34.2416	0	0	42.4608	9.77564
310	32450.6	40974.4	59054.1	22335.2	74243.3	35081.1	58321.8	38177.7	82226.4	79303.9	103915	86231.5	33467.9	78169	26546.5	21832.2	15770.6	20195.1	89105.1	156961	14733.8	62264	78665.1	96455.8	95527.1	64051.6	84713.7	6547.57	18329.8	21162	0	41.698	0	0	0	39.4447
311	111.894	128.398	55.7147	69.9538	73656	78450	47.3256	254.934	67.9924	155.014	54.9082	89.8819	115.609	86.6368	2.70097e-07	122.575	191.823	109.545	156.065	362.585	699.488	148.41	74.4765	314.818	204.48	0	424.283	0	42.3023	0	0	0	0	0	0	20.4593
312	77.7085	137.441	48.1285	2.40287e-06	153.549	47.068	151023	378.15	2.8119e-05	362.791	46.5593	699.662	127344	1127.06	219.247	28.029	31.3064	0	287419	49.9242	133015	41.5751	213979	0	28.0477	210735	741.684	0	115.724	0	0	0	24.7581	13.1048	18.6063	11.1275
313	617.356	88038	45.9417	0	121441	110.265	349.734	120438	100.269	964.78	86.4975	611.4	166.607	1178.05	54.5526	69.7156	76.1496	0	47.2873	1056.73	0	90.31	60.7122	0	491.247	557.175	161.725	0	176.91	0	0	0	34.8858	16.2563	76.8827	51.0569
314	69691	616.211	138.629	1375.78	927.377	174.99	325.317	79.2849	2.33807e-08	174221	71.9225	555.67	145.626	571.76	159.619	54.5431	69.7879	0	47.7712	805.047	0	50.6477	96.4629	0	246763	907.565	168.57	0	194.002	0	0	0	76.1214	22.1827	31.3701	24.1957
315	110.292	1.50771e-09	21.8339	1.53468e-08	331.932	251.707	649.007	454.227	124.228	152839	414.621	701.234	1465.2	1358.09	26.7988	38.9011	43.6014	0	24.7806	19.898	0	61.8069	558.83	0	568.875	122.616	811.251	0	593.638	147560	0	0	43.9989	10.9096	33.7	11.0298
316	77600.1	129652	243845	856145	147770	79392.5	31145.7	15295.5	17252.6	24902	12959.5	11817.3	81848.7	123663	99298.3	102610	188787	170467	16340.3	28616.8	21415.3	58880	31067.4	14868.2	103382	172668	470783	198941	295220	155915	0	0	1335.88	0	93.2982	10.6346
317	543604	334447	309096	337671	369219	344909	32055.6	52559.1	34602.8	50859.8	182332	16174.2	20248436	29771413	353650	864564	980825	1103378	54077.2	97441	64365.3	148362	45903	44924	242250	470102	911168	114723	235014	597585	0	0	442.808	0	0	0
318	31421.7	12384.5	9477.76	16543.2	23477.4	23784.7	3784.18	1989.83	6267.75	4030.87	4860.88	0	916862	1365297	24187.5	28467.1	55866	45740	2752.29	3513.95	2265.86	1078.15	2045.6	1469.56	9464.08	14658.5	12882.9	15337.2	20665	26791	0	10.2326	24.8604	0	0	0
319	120474	623.08	1030.74	1340207	353.844	209.82	29.6569	161.555	33.1897	304.645	0	878.54	153637	1038.1	1848.63	167661	65.4034	176.455	47.6816	36.1758	60.622	224.591	478.733	23.7227	201419	325316	690.886	301658	507304	254443	0	0	0	0	20.8255	26.298
320	853.142	240556	172.595	0	206719	116806	46.3919	231.079	49.9527	540.848	0	717.463	2514.31	1777.26	170889	190959	0	1.70343e-08	232.917	32.7034	584.654	725.087	928.436	45.9981	561.713	103.773	714.235	0	884.285	0	0	0	0	0	0	43.6285
321	740883	449600	89.2404	429942	489029	446248	47105	75502	115.776	72006	95.3008	17.9024	28748029	156.817	497481	1201377	307.055	99.6785	264.611	28.7833	78836	230.101	60215	35.4566	356513	686062	898.743	150324	306228	846126	0	0	0	0	93.0696	15.7699
322	325.176	1.15033e-07	83.2277	90.9313	158.113	347929	322.076	882.346	237.11	34.768	306.621	48.3599	7164414	147.845	37.7311	286.469	778.891	266.596	74270	75.7303	106.053	364.381	218.537	34.6445	61.0386	198.59	935.775	155.78	93.8795	70.9657	0	0	0	0	242.314	18.6199
323	48266	3745.29	691.418	893.909	209.066	2821.03	723.43	596.161	1045.63	216.077	213.869	102.637	1322396	206.112	350.115	538.282	1071.6	937.407	2021.76	952.619	2597.62	5933.81	2891.51	1316.77	3322.97	1247.69	1833.78	393.976	2561.05	666.761	0	0	0	17.459	504.317	7.67081
324	130842	665251	767036	791171	403711	439406	142619	97103.9	132320	109833	106337	70288.9	166639	421668	175886	202624	557593	920608	152962	158929	107391	679929	202563	242474	403331	332905	1113606	100649	227000	149870	264.896	0	0	161.907	774.029	650.535
325	2754.45	1295924	5887.81	1449777	748746	1930.18	234952	6304.01	4645.43	6686.31	9320.29	2408.55	325481	9756.69	353209	392050	4984.62	9466.62	323446	3353.47	288944	18085.7	6613.65	2618.67	921804	895192	8106.16	203310	607012	351055	0	0	2399.91	2233.05	727.461	120.695
326	71334.4	126219	194050	182704	106160	120934	60594.1	78126.9	139701	84056.4	112882	121803	94084.1	207408	73444.3	104746	220005	284762	65388.3	209605	96831.8	105210	61122.5	127173	121058	109457	264775	108009	236478	66353.1	14325.3	0	3534.9	0	783.91	147.603
327	4688.15	272885	924.296	366145	213649	238336	133561	197320	1657.36	178528	214.764	2824.21	189953	2607.39	159037	4775.21	6981.63	1314.15	145921	5449.79	204227	5137.44	156709	6997.95	319786	244884	4027.03	197657	544790	165425	0	0	896.144	0	1699.87	1403.69
328	894212	6918614	4905324	9386756	3758572	5115256	877112	1666181	1954728	655341	1590539	1598585	2667595	5594950	1515836	3430323	8571963	8518506	786489	1572331	1305431	2858083	1467484	1618874	4477888	4110701	5686264	1235334	1778670	1439488	11902.5	6652.65	0	3398.51	5713.89	2963.4
329	20779.3	90279.9	100164	126422	64445.5	71924.2	13763.9	33529.9	21836.1	16071.1	21815	19334.1	29967.9	39724.1	24776	44142.4	61860.8	92944	9953.75	19405.6	16625.1	14040.3	18901.3	14881.4	53605.7	49886	30586.7	15816.4	29364.8	21876.8	0	0	499.254	0	0	0
330	1408638	10289838	1055.09	13878980	5923330	7359095	1366318	2722230	1328.05	1005191	2871.52	182.469	4246483	24.9041	2370614	5340595	260.053	98.9047	1476094	232.998	2263551	936.141	2508419	865.921	7305469	6698488	198.881	2029785	2780764	2165664	13.1129	0	0	0	1.12445	21.2752
331	5370.09	32966.3	19787	23864	15048.3	15563.3	4001.81	75091	8928.36	2672.72	7164.89	6607.13	10603.3	14329	9625.9	22309.7	29479.7	25048.2	6514.37	7664.14	7751.38	7465.98	9321.97	6910.06	21569.1	18330.1	24968.2	5349.78	2870.42	5744.33	1.30468e-07	0	0	0	29.4776	58.9693
332	10238.5	40137	22777.6	236744	109145	126858	6224.93	12479.7	10619	3633.09	9458.88	6608.74	17898	19763.8	11126.4	82821	31882.3	33530.2	7824.17	8467.27	9498.38	9329.65	11779.5	8530.25	24877.7	71948	28594.1	7616.35	9943.47	11391.7	1.2063e-08	0	0	0	0	12.2181
333	10410	154772	26104.7	14100	25913.2	26082.8	8276.76	16697.5	12347.8	5138.31	11096.1	8247.27	19268.5	27629.2	15198.2	28480.4	39153.4	38893.9	10579.3	10876.7	10637.1	10205.3	14598.1	7174.99	32983.9	28738.5	32120.2	10099.6	11181.9	13867.5	55.0319	0	0	0	0	72.3454
334	16781.9	47880.1	30455.9	75567.8	36498.6	30493.3	10464.1	16551.3	5475.84	9934.42	9639.22	2896.93	31896.8	43393.1	16478.1	32788.7	95982	88651	9564.37	751.217	7896.4	11997.6	10443.8	7698.42	24583.7	18101.5	11585.4	17617.6	8547.1	18611	0	0	0	0	0	49.8063
335	9989.94	14836.3	5754.31	132923	21653.4	62189	15565.4	16838	7978.83	12264.1	7026.66	5104.41	24370.2	36259.4	11858.8	56914	21939.2	24429.6	14498.9	30425.5	32341.3	41440.3	14891.2	13722.6	14615.2	13369.8	12161	10310.8	25730.7	12268.5	478.673	0	0	0	0	66.264
336	21932	4299.66	17528.5	50836.2	44494.7	21696.6	51787.6	38333.3	65002	55525.5	98010	47831.7	35547.2	28530.4	7903.93	7017.36	5048.81	2835.87	33658.7	20495.7	26681.3	24984.2	24896	85121	17467.4	3822.66	7796.34	0	5443.23	0	1351.2	0	0	393.759	0	0
337	6285.41	8656.59	4652.25	66545	74890	395.887	81499	59669	1732.03	86923	971.041	509.317	3054.65	6638.93	0	361.999	0	3510.61	52805	3436.68	0	2586.86	407.728	2429.35	3679.8	5676.37	4920.46	0	3769.61	1904.62	0	0	227.643	0	0	0
338	3671.43	260.074	325.712	107878	108513	324.568	2719.39	159.777	201.125	60132	1355.81	577.338	1877.78	419.303	2254.32	923.675	1263.18	3207.11	556.096	1732	353.048	2064.23	4377.04	1063.31	385.854	354.757	743.012	0	2169.05	0	0	0	0	0	0	0
339	4699.12	16279	11297.9	12464.3	14071.3	24229.1	1392.81	5344.7	833.571	0	1200.38	1179.67	7537.14	11930.1	10333.9	17569.3	14341.5	16780	2171.5	1741.29	2896.66	4050.02	77740	2388.66	111366	10071.4	10842.2	0	12277.8	6927.86	0	0	0	0	0	0
340	8183.69	16880.4	14209.7	10765.7	4077	17567.6	1469.62	84590	1788.73	0	2265.52	945.268	8166.28	9838.73	11176.4	15287.8	8695.89	16967	0	2436.3	88541	33.9978	0	1894.35	9987.41	4842.02	889.558	6924.99	11994.1	9799.38	0	0	0	0	0	0
341	54108.8	66501.7	75548	33346.2	88066.2	113293	45680.2	34388.6	34904.1	26117.7	48810	45308.6	205559	395928	43998.2	63258.2	99955	88165	20076.7	22899.2	37474.5	24143.5	18324.1	58170	35107.1	56143.1	95183	37875.9	48371.7	48264.1	0	13.839	251.251	0	0	0
342	321528	144757	302103	230352	272999	236228	170029	134874	255243	91418.7	343967	201079	207320	127823	144184	153675	232316	242520	84373.4	142957	50350.6	85169.8	40730.2	196048	45413.5	45642.5	53511.4	65618	88804.2	76183.4	7542.02	146.745	0	32.5515	3736.71	0
343	111346	99385	3008.56	2435.14	159927	174357	76356	0	815.794	165.219	700.802	571.614	357314	9746.45	71152	98215	3543.07	1386.53	550.988	2377.46	68008	651.145	8.70413	1861.46	89381	90428	912.182	57364	80768	89414	0	0	0	12.8012	0	0
344	197467	214407	380154	208047	302367	280968	65293.4	34022.3	31244.7	46885.3	33304.8	16970	202202	314951	168725	170585	243813	314779	30876.8	13729.9	26314.8	19442.7	26293.6	27148.9	164677	169959	504300	83925.3	104834	80062.3	8319.44	0	0	0	44.0408	0
345	553933	247894	15164.8	17275.6	486305	449371	1147.77	522.842	3293.37	170068	361.867	774.94	357976	6415.73	12891.7	271432	2871.42	15021.1	162389	1661.79	99376	7424.11	93048	675.121	103304	10387.9	35460.8	9943.59	163491	6965.24	0	0	0	0	0	18.2025
346	7841.01	4399.42	2582.72	4415.61	290.989	9326.83	766.925	216019	2509.65	3229.41	1686.77	1798.35	207.455	1420.37	215249	2559.22	1839.88	4980.72	3024.39	756.823	921.971	2264.95	2196.05	841.454	1261.44	300.149	769.506	812.624	1704.27	3893.89	20.344	0	0	0	0	0
347	16753.6	17949.7	18348.3	358472	1692.2	22633	18690.8	1704.56	8751.97	1235.58	769.316	3813.62	14061.9	18008	148760	19249.2	15777.5	24056	885.739	5372.16	4834.02	828.038	5288.44	6985.98	17767.8	18434.8	18965.3	6582.68	17375.2	3019.84	0	0	0	0	0	0
348	178532	190283	368942	304715	392442	190672	199680	126219	323271	937783	237631	231957	82843.8	133193	258512	184459	379016	577313	141831	322667	307028	586356	322042	245623	298037	339146	664192	220965	206272	91232.5	0	0	0	24.4704	0	0
349	323876	340950	1562.31	363862	455468	3515.33	131153	1064.3	2844.06	1395.27	1426.33	1108.28	339758	1103.36	321942	298045	4935.65	7071.25	63099	6229.38	1388.73	1848	3487.1	1865.14	5803.73	323085	7755.49	7599.69	214216	158907	0	0	0	0	0	35.5851
350	623.268	7312.64	3995.59	4836.25	4462.04	3704.75	2576.31	4939.28	1831.11	1364.81	4092.7	5113.53	1417.22	927.098	6620.76	4638.35	5165.3	8099.61	6198.95	5980.75	48936	1701.32	925.818	1887.96	5073.67	11893.1	6913.55	136758	9538.47	0	0	0	0	0	0	18.6407
351	87947.7	47549.1	94108	83727.6	87435.8	71190.5	61154.3	51666	43981.3	33873.8	43940.4	68705	63677	44088.7	41641.3	42992.4	40125	78353	23736.9	35894.7	13302.5	23000.3	16139.1	24267.4	14750.1	9351.54	29679.7	13330.6	30159.8	31980	0	0	0	0	0	0
352	319830	361625	6336.05	491249	626570	331481	350306	223255	1092.51	1580507	1849.71	619.696	126062	4845.83	552206	1952.69	5571.71	2452.45	251374	5286.66	587841	54.3334	573322	1839.72	642683	685059	567.354	354960	418934	150671	772.244	0	0	0	0	0
353	329436	261628	444663	344481	148048	403313	82251	287481	260565	188439	486182	324874	314773	330116	208530	274458	392923	359246	173005	203986	87617.7	324515	68058.4	285669	99914.6	94957	234108	141908	228358	171252	0	0	0	0	3818.25	0
354	370345	233586	281149	136105	437640	119479	235961	87004	147634	203643	284959	196156	319236	196241	202377	277086	249490	237836	174622	123675	82519.6	182166	73857	179569	79987.2	107767	139482	140922	218625	173218	0	0	0	0	1124.63	0
355	12012894	15987571	5756471	10902229	10234494	12561138	11663021	13934432	12487047	10201424	13125100	9986079	10099689	11471355	8661234	11754021	12530634	9519717	15068647	14574653	10230302	13850531	11666845	1970063	6141662	9806039	12150213	8776707	8894979	8240958	113755	47706.4	10752	19876	165300	23514.5
356	12012894	15987571	5756471	10902229	10234494	12561138	11663021	13934432	11882418	10201424	13125100	10024027	10099689	897000	8661234	11754021	2426605	8701450	15068647	13577882	10230302	4903177	11666845	12298240	6141662	9806039	11192160	8776707	8894979	8240958	113740	47706.4	10752	19876	165300	23514.5
357	139592154	121215165	93684987	140330579	143364363	143463278	109109060	45657318	106125553	86598131	116000166	84677107	143209175	215569534	99743492	146751740	187540420	225433985	63059307	101095561	27658270	89406185	25896985	130723544	34620565	26426251	86570274	89170188	46438227	127551584	12654.6	5118.97	2713.56	4537.93	167799	3714.55
358	10940665	8565086	11632767	6861213	8946205	6189662	12872764	10250545	10557203	7836564	13721093	8805018	7629550	5632929	7457609	6187836	5729156	5068224	5168522	5845677	2233775	7982752	2790460	6265744	4419264	2208153	7649139	8832083	7440337	6325395	553.396	1270.91	876.841	775.971	1285.89	6.25288
359	14692852	9319205	7772527	12107786	14428740	14918740	8797663	2932860	4473203	6825130	5687196	6350004	15915059	13098867	8152308	14503517	16363287	13757793	4961449	3245777	1784268	13094438	1793485	6192547	2434888	1619472	3762180	9467908	4147567	10661053	37255.3	5372.35	4223.81	2186.76	128995	15792.4
360	6456868	8556675	904297	3626718	911929	6708262	6519409	5918521	2611217	7004538	13302866	2047502	617238	8435329	1235039	1018947	5326377	7434273	432838	1188100	5102877	2617197	4628603	2355046	6596967	4203337	5469626	4126445	441837	1098540	392.567	7829.38	985.92	4194.94	858.616	3985.56
361	2321677	1228402	3928350	11927868	3901181	10906192	4903086	4404864	4013543	2395833	6380551	2663276	7393723	9185106	607369	2086673	4721698	9169018	562916	3530095	1230357	4278135	1875688	2863249	2441779	1716341	4681393	2375558	2928614	8842895	715.88	1685.1	148.872	4741.56	6328.88	1.3859e-06
362	1473986	950583	2464027	3409240	454919	2277702	2710067	4040127	1399116	1289712	2992764	313758	7369654	663867	614708	6655607	7021242	1836046	1433678	1721835	4321243	2350587	3864677	2092228	5236675	3591682	3100488	6040514	941179	6345747	2290.05	1491.78	3311.69	3972.38	1133.47	1457.39
363	6506082	4516383	7222602	5788539	5853912	4789684	5452563	4266929	3310627	6763155	4917274	3046335	2511475	8435329	799650	3379159	2922332	4602213	2099034	6132371	965351	889686	3123820	1579647	1673401	2704143	688534	12503479	2522185	6419864	119328	4563.85	7103.46	11764.1	196762	1716.49
364	42753.9	57311.3	80106.6	27066.7	43635.8	24691.7	27883.6	24209.3	20888.4	23126.8	28087.4	25861.1	40041.9	102280	39047.8	61822.5	47799	18318.5	22455.4	30083.1	11188	30407.9	12334.9	36456	11737.9	5149	34912.1	42902.1	30566.2	78976.9	6.39654e-07	0	76.2137	2.82752	7.03622	0
365	553744	401978	15471.6	549831	722718	576905	406108	3862.26	10397.6	281998	1884.5	21982.2	529544	20825.8	333855	450192	30082.5	20872.1	278232	9999.79	165159	23737.3	131259	23157.3	4846.39	5799.58	5888.8	243773	10986.8	273155	178.619	56.0693	0	13.0237	48.8585	13.0705
366	8801.24	12484.1	10735.6	6002.13	23826.8	14759.8	17413.9	426470	11566.1	21378.7	21086.2	12495.7	15779.9	35439.6	19998	7787.33	22441.9	1553	13580.3	7606.58	3088.59	3195.88	12836.3	4961.18	2066.81	177688	15450.8	3830.15	345669	14779	159.918	9.21546	0	26.4072	8.74854	7.98158
367	10392.5	14599.4	19740	11844.2	32716	22732.2	541690	169652	1212856	198551	78679.3	142529	20737.5	14554.8	6996.63	9427.38	10849.9	9771.42	71275.8	114790	196919	154560	79307	174312	21618	7421.57	7133.34	4987.27	6429.44	4492.44	79.3626	0	40.5968	0	26.0379	0
368	30551.5	37753.6	28313.2	32181.2	59855.2	47343.8	462359	177705	756442	170552	134378	214465	45890.6	36633.3	23771.7	30149.6	32040.5	20126.7	50420.9	65055.5	200564	95053.3	62514.9	93682.9	36573.6	21878.2	25015.3	10708.3	22544.5	16839.6	551.107	0	185.462	0	60.2838	0
369	12644943	16852301	1338.61	11530930	10851445	13303785	12357094	15600604	1733.6	5082930	19536.1	2709.49	10640471	2609.28	9333652	12713387	5903.28	1518.21	16255203	892.161	10230297	5834.33	14745003	11642.9	6257.9	10663416	18314.5	10317737	9612841	8766093	0	0	3.41684	0	0	0
370	1635.69	8110.32	6103.84	8680.24	10049.2	5940838	14363.7	7742.52	2471.73	10760237	2157.86	1160.7	22695.7	9604.47	2839.43	2884.32	5046.65	16425.1	15433.1	5990.41	7285.56	20001.1	1476.28	12161.9	2082.88	4867.06	5354.75	2445861	3173769	7237.72	0	121377	9.09553	0	0	0
371	221698482	165397886	847.493	198857431	219348905	227579716	159953510	78868961	8.86499e-08	130977165	231.684	1961.65	245479884	2018.66	593.345	232227503	1578.67	142.879	107614639	1426.74	679.56	1063.65	2381.8	2051.38	1295.41	565.394	531.969	130506762	341.502	1738.98	0	0	0	0	0	0
372	1803.67	404.411	1705.81	896.752	3067.6	6958.11	2071.14	473.112	1907.23	924.738	1990.51	1164.09	431.393	2950.98	157089897	4492.74	2925.07	1028.48	75.5205	1526.31	55224969	3956.61	63344304	1650.38	90985360	56121576	755.529	690.945	581.476	533.319	0	0	0	0	0	0
373	826.372	1810.07	524.665	351.522	658.213	2023.31	423.64	656.453	238.306	1470.06	1826.2	284.107	1724.87	820.583	796.577	212.322	872.88	1037.74	636.436	1419.02	195.315	563.209	562.254	951.769	651.306	289.342	1257.01	134.633	84234789	191415739	197640	0	0	0	0	0
374	8810.89	15036.7	8820.39	990.558	19585.4	453.57	6745.15	4440.78	546.388	4928.16	1389.89	4250.04	6421094	2028.31	7654.62	16298713	1674.83	951.342	2011.14	2051.42	2866.72	1524.26	3270.39	1533.36	8396.71	13337.6	1203.4	6134.06	26196762	3760.26	0	0	0	595.245	159.075	0
375	11140796	6722269	4607.94	6862262	8126917	7129.61	13381955	14172765	1633.01	8248728	13432.8	8511.68	8461425	12789.6	7828009	6977117	10390.2	6986.56	8069.91	3914.78	822.319	11033.1	1826.53	8036.36	7609.65	2975.04	3213.33	5131759	8686090	6843790	0	0	0.769552	11.9764	13.8297	0
376	4253261	8307.75	1970.56	2512.05	10398.5	7224.22	4068876	6739.72	9343.38	1847228	3494.87	2425.67	7211.66	8500.82	5844.73	4066.75	7826.41	683.811	6253.08	7526.82	2009670	6104.66	1331.71	14186.7	12156894	6473.25	2331.7	242.99	5107.42	1466.29	0	0	0	29.9944	9.58197	0
377	45164	69.0933	76.2723	4.30327e-08	7.58779	767.815	231.557	33.8032	49.4096	331.295	27.9761	30.4316	2.54052e-08	26.0623	256.242	68290	1052.96	1374.91	323.506	78.7826	84.4903	756.902	10.8681	85.2448	116.187	2981.6	180.447	64192	10.8342	50.6436	0	0	28.1958	146.373	0	0
378	260042	188655	321772	295918	302962	279789	223887	164571	178847	151622	312703	326754	220544	319740	149727	191513	157079	318460	90510.1	191908	104524	120899	73271.7	101756	70977.2	58003.6	83337.2	93611.2	129699	129526	11365	0	0	0	2957.82	0
379	246523	175254	139244	244019	272818	233669	197214	151350	133685	127833	121341	144438	205920	149648	111744	150045	132342	139776	66278.8	90322.3	29084.9	78660.5	73787.4	212462	43293.9	51779.8	220821	95078.5	76333.7	99851.4	8066.56	0	0	0	1383.82	0
380	28965	75195.8	96293.9	120974	19372.7	148304	73373.7	318804	15092	9774.26	7954.74	72445	0	10069.3	7301.15	40652	52371.2	21010.5	8070.44	35113	399651	68470.2	149634	38484.6	61123.9	31522.4	4222.45	9543.72	43136.7	5297.93	72.9191	0	0	0	1.74302e-06	0
381	7091.06	5713.77	60040.5	49680.4	62645.8	117596	853079	3895.89	24957.7	310397	40117.9	3844.55	5115.13	8294.69	52527.8	4856.85	42308.6	11357.3	3622.73	25097.2	29739.8	9592.38	4278.89	16954	2334.54	19142.5	4549.49	3004.18	2781.82	5618.46	172.017	0	0	0	90.4979	0
382	74342.3	122479	130776	55491.4	82925.9	83872.9	173393	115943	446579	97404.6	314628	182343	37419.6	45684.1	242480	117879	173338	239151	176691	244388	76698.8	231038	296140	470096	230901	304915	593531	18053.4	90470.6	32543.9	0	0	0	0	250.063	0
383	461608	380425	36332.4	28601.6	539643	502607	28718.3	302316	34563.9	298436	44300.3	33634.1	30711.5	27700.9	274646	33861.4	33976.2	34126.4	211327	31116.9	23669.7	52356.4	27503.7	33594.4	46261.4	49389.8	43018.3	23976.2	253033	22299.5	598.588	0	2225.41	0	1243	0
384	39360.3	34421	26100.1	30722.7	40574.1	32814.6	362362	27042.9	32150.8	21521.2	36385.1	24453.7	24446.4	18286	46931.8	21051.1	32151.7	33525.6	11557.7	27826.4	191809	35303.8	24277.8	30439.7	34716.2	34668.2	55800.6	14476.2	34730.5	17470.5	658.298	0	2329.79	0	127.04	0
385	129314	68911.1	126472	46442.6	144673	72811.8	37673.4	93243.3	198463	20957.5	51713.8	29649.7	64033.2	21615.3	83190.8	59875	161328	181891	52998.7	97623	30776	89812.1	59259.5	53282	74928.1	75081.3	204047	69040.2	147056	44460	0	0	24834.2	233.821	0	0
386	156099	92119.9	63697.9	24586.8	139790	68179.2	30067.6	92729.8	97482.9	7834.19	136115	38211.4	73095	4669.12	62115.6	65117.4	98713.6	90380.4	50278.6	28703.9	19718.4	218222	42157.7	124669	66753.7	69721.4	305620	65173.7	139094	37126.1	0	0	20713.8	183.511	0	0
387	328395	245937	413270	262464	344314	283696	239083	177498	139096	141248	205323	298304	244028	350012	161259	239784	453489	354260	126657	107532	79889.1	150790	63254.3	99377.4	102943	83775.8	393010	123922	196992	158260	5741.19	0	178.959	0	7900.16	0
388	342817	230742	206960	289693	313338	300777	244222	163961	159822	144490	215160	157576	241485	183146	169086	233058	238246	163935	148933	125920	83860.4	316351	75230.9	258056	111376	92156.9	168549	121288	226705	159307	7277.27	0	255.089	0	7064.37	0
389	165404	220571	457.063	124318	12397.9	11467.3	325738	207313	1639.9	199017	500.485	1645.33	3306.09	722.38	490036	234586	1086.38	1794.72	376104	1680.84	158347	4802.61	611224	2315.8	505959	662162	630.266	2179.99	182325	854.336	622.729	0	0	0	22.1931	0
390	67681.9	98481.3	98563.2	57846.4	166145	105685	289680	440363	184413	932874	313372	332783	77421.9	259897	138553	52949.8	126445	107979	561260	334865	492760	475555	352479	343250	106782	111593	103859	43719.2	39833.7	11487.8	1826.21	0	257.644	0	0	37.1962
391	3972.57	10031.4	17188.9	48331.1	91560.3	73180.5	117106	205260	92804.1	369098	138788	80223.2	4721.15	44026.2	17512.4	6193.19	4858.05	4615.15	189493	142692	155869	162380	108441	90515.5	168545	7275.63	9380.38	50020.6	67034.5	2973.93	116.002	0	42.8661	35.7742	0	0
392	319275	32915.1	38202.7	5883.42	258452	174624	398987	1025737	486015	2434671	769932	533475	3705.35	75161.6	136469	109762	65698.6	9876.22	1022716	552248	873944	724233	60774	531445	118354	180827	113783	46605	247300	2415.86	221.941	0	40.2321	16.9707	0	0
393	55541.5	235777	466177	96793.9	208867	120498	919810	2304516	1653585	5182915	2336753	1798907	7678.62	14858	325862	46635.3	422901	425011	2082569	2372041	1953122	3017652	1246722	1945575	283447	195121	477536	38146.2	11354	8934.02	3693.17	0	423.47	615.501	0	0
394	11223.7	46356.8	47848.1	616789	17819.4	12375	24960.5	107199	31060	42006.9	93029.1	23166.3	4426.14	7200.91	17313	13216.1	11845.7	1723.43	54405.3	40361.3	24659.1	74630.6	50073.6	60798.6	21229.2	6968.76	35811.1	2085.62	490123	5733.56	0	0	53.7441	0	42.6174	21.0982
395	660368	472313	21768.9	2863.55	607227	555452	465934	393549	13234	297222	49840.5	3087.33	504619	1101.73	384891	452037	8311.08	8888.49	270819	47878.9	225207	54436.2	174431	33794.7	26948.1	223937	21451.3	257198	8625.07	303085	0	0	67.1135	0	85.5746	55.6321
396	4431.06	26533.1	20228.4	905.741	14148.5	3854.58	12213.8	170084	5554.38	24236.4	141587	23058.7	1719.19	9908.73	9130.34	6858.6	5047.6	808.371	85558	146672	42897.3	189512	20711.7	26624.8	17168.8	9432.99	26003.7	2117.9	2785.82	3144.95	0	0	47.7594	0	26.7716	25.9129
397	61244	4973.84	2836.04	73450	4149.92	13505.1	8989.25	2210.6	5172.38	1364.49	516.761	1409.11	34977.4	30184.7	9238.47	20928.2	16824.7	11569.1	2025.18	17444	16344.6	18280	6483.1	6037.47	402.399	1397.14	2933.92	57400	6886.86	11699.7	1084	125.718	766.519	0	0	0
398	110377	2071.29	3993.78	19038.2	3189.59	11208.2	11582.4	1454.11	6454.02	7293.81	2649.78	11033.3	29625.9	23982.9	7547.36	12833	16210.7	21438.2	2394.86	10046.1	18425.1	23815.2	4306.88	7359.27	3579.81	2553.77	1429.43	8079.86	14337	10801.9	0	35.3983	504.015	0	0	0
399	1892.43	535453	2534.31	262581	449455	356370	1580698	3770968	5236.93	8234788	7809.23	3405.23	13518.9	8236.55	642032	13501.9	1271.63	11308.9	3530222	5143.34	3327563	2900.57	2094801	7712.64	563673	539743	11164.5	164448	2669.62	3262.55	2359.24	0	786.26	0	0	0
400	144118	213722	331117	4642.48	342938	173299	253954	246458	632691	386774	722136	426964	62499.6	48647.7	129412	38513.3	25060.5	37820.1	269227	519260	136215	204152	343368	814453	341111	376407	610189	5175.82	84781.8	16761.8	83.0015	0	20.8157	0	0	0
401	206.578	692.955	629.265	460.617	305.899	563.167	1319.57	315567	692.302	604.697	1477.46	586.648	2362.03	3590.3	276.067	749.857	262.6	1977.17	186667	2059.27	106126	1153.76	1435.58	1532.59	388.807	521.73	1250.62	79.9745	719.755	452.671	0	875.26	39.4419	0	27.039	70.2361
402	200408	411008	317932	12623.8	656036	284106	502692	451705	695610	684047	866932	312202	113023	76761	265330	49672.3	38178.8	114659	472114	545724	288389	482674	632395	1287845	664366	674590	1446037	2406.33	147826	21989.5	49.7585	0	30.0575	18.8342	0	17.4248
403	285703	650355	474954	16184.1	1303769	344434	751419	688239	1214339	1001056	1159510	550165	118162	102624	397339	71087.7	53097.9	168138	844766	777209	324492	662991	1447514	1918332	3214882	2916059	2183876	5142.57	225618	29845.4	41.6175	0	34.9174	27.3403	0	104.851
404	598536	1480205	1961834	26907.4	3248075	975968	1419435	1139913	3665140	1944306	3940734	1687321	307730	159650	684688	113543	75094	622666	1433107	2130895	420247	2125348	2662132	6274954	7273978	6262148	7055615	7674.98	393055	43598.4	0	0	41.6674	17.2624	0	16.0439
405	4937476	5671785	8017263	481841	6455147	5588697	2435819	4226910	4051314	3270152	4781370	2107921	12701553	14386620	5298767	2939223	2352147	3347579	6217238	6192301	1308544	3913157	2949766	5554386	5179339	6660858	11060224	1277291	2169026	5690149	3473.99	98.6566	59.1594	76.3235	0	84.9089
406	3504295	4109873	3939015	408160	4812896	4182833	1956104	4075813	1697063	2309767	7117564	1596396	9572304	7198198	3754130	2063340	1716267	5966844	4583651	2681641	816814	1712607	2011233	2475610	3514854	4645778	7003752	1008778	1392900	5283247	467.906	119.606	100.844	278.66	0	159.794
407	64770.8	185995	91977.5	65719	57564	108355	19609.3	58858.1	27339.8	12521	29408.3	20600.3	3261980	1000160	39981	79153.8	155265	35322.8	24312.2	37632.5	12323.4	19394	27963.4	39025.7	69294.2	73036.7	47535.5	9232.76	26442.7	64622	33.7689	0	46.5434	48.9134	18.5569	73.8121
408	1129246	2416338	1503.44	823.182	5374875	1716922	2434401	2105345	6059.28	3257137	3086.7	4999.77	1772.29	2708.84	1440352	1413.98	1896.84	3670.06	2610223	417.817	919735	6928.11	4502009	4770.63	11044581	8236.72	4168.3	0	800381	1572.62	0	0	17.979	21.9942	17.6349	0
409	7190315	8218168	1083.31	877266	9455110	8032810	109.298	672.373	527.421	5275707	177.568	61.5831	17681082	3153.63	8334347	4578009	1567.06	1100.97	9615330	429.176	2328634	1548.81	4848979	1343.43	8126924	10725546	1709.45	2036334	3616458	8519057	74.8481	0	34.1873	28.713	0	0
410	94.8296	484.268	401.598	940.71	799.401	2287.92	3918191	5189663	500.759	273.532	568.772	73.0684	1754.37	939.527	221.974	526.155	324.045	830.582	1961.53	109.35	922.271	1444.61	425.649	90.3902	276.41	2544.46	1096.98	0	87.0729	403.887	41.4223	0	37.0115	26.4107	0	0
411	113.306	118.759	86.9006	211.615	341.358	1014.71	46.9894	64478	43.9898	60.2244	2356.62	71.6807	76938	98.3282	97.1959	203.594	114.257	28.8919	42.6234	141.263	35.8532	966.428	3.8767e-07	34.8171	51.8217	185.975	1636.35	42.1642	557.671	53004	14.9244	16.7743	16.3723	31.3429	0	0
412	978.086	282338	88.6703	107352	1118.14	552.374	220.013	784.048	432.318	159.723	556.543	133.78	814.198	703.658	420.963	285.6	473.049	911.4	355.899	711.652	389.62	880.995	53.243	77.2826	379.534	400.826	636.278	0	308.815	429.123	40.9052	65.6966	73.1386	53.3572	31.0596	0
413	30628.3	72938.4	58646.5	40309.1	68866.7	63467.4	181252	301655	301382	790657	369534	303855	94187.1	175194	85560.2	41053.1	103281	150373	235276	569786	394313	885297	188377	313182	66511	79889.6	65747.1	19587.5	28293.2	24807	879.279	427.858	807.951	295.717	812.01	936.535
414	5945.86	19753.7	15383.1	544.157	22168.5	21125.2	28577	55723	19761.6	26420.8	73481	26543.5	28697.7	11233.2	19279.8	12507.5	12321.7	17913.1	61995.2	41162.9	16121.7	26343.6	31840.4	104284	53360.9	57697.1	60501.3	6293.09	21123.4	12389.2	144.07	372.868	47.2257	44.9923	46.0714	38.3873
415	1851660	2229816	1465182	4032242	688101	2745196	2384805	720188	627868	241390	846429	4725810	20749876	35491305	2718268	6565675	6642628	20061411	831530	21273697	8574602	27441945	767821	1418079	372873	521424	1343422	1868105	1055112	2606052	28066.4	1904.63	6740.37	3684.73	5325.4	0
416	1252473	144816	13947.6	5431.38	1555.5	1789858	345533	518848	18716.2	1508736	760.038	1644271	157027	14278323	171920	3984376	2315810	7405320	409314	7694896	821292	10328937	380674	41307.8	16592.9	108195	7280.05	1581410	4180.85	1737659	3005.47	1991.48	3024.25	1434.33	370.93	746.578
417	118636	130077	178647	68538.1	100349	106044	24627.8	31844.2	21186	8864.73	21591.8	8115.08	18300.4	158882	116060	61209.7	161883	161521	16075	5804.71	10084.2	2253.2	17805.5	25342.2	38264.5	58750.7	196173	71664.2	65093.8	13769.7	1207.94	0	904.612	368.721	26.4861	34.0385
418	3508989	4021974	2672.09	6639554	1278958	5156307	4095468	1452047	1107.71	459139	739.876	1192.49	34633156	618.117	4681956	11447319	1735.9	1593.54	1618671	1334.82	14981402	485.648	1650460	3424.18	915725	1070258	271.367	2145.33	1963236	4795732	1575.49	0	18.8632	224.689	274.5	306.604
419	327.581	1042.69	955.381	213.084	1034.41	988.696	673.465	310.041	500.458	201.354	1100.57	126.605	215.71	399.736	99.8427	448669	1365.35	167.08	312.166	563.481	690908	984.943	334.496	3133.11	155.728	1794.62	2112.88	955.301	819.926	2475.47	1772.28	0	207.549	869.582	873.483	738.29
420	231174	237385	491.033	123960	190520	187551	4713.16	663.141	138.087	193.588	374.375	2098.44	25764.4	26046.1	231732	135723	1280.62	1672.27	1183.36	21602.8	11430.4	1890.33	627.075	2230.24	108485	132178	2287.96	118888	123303	964.407	2504.23	1116.55	368.637	623.435	1.82532	45.4232
421	91616.7	793371	532874	2448190	493962	615388	124610	324745	347885	60182.7	103500	257317	373039	1240314	107135	416960	1232931	1497398	108428	263975	191914	358446	166407	321494	1098151	731628	1142822	98958.7	86440.3	127094	2696.94	914.431	201.793	2841.4	932.065	0
422	9976.68	15145.4	2872.79	67186.1	83638.3	16713.7	15027.9	49482.9	1580.06	7969.97	3488.58	977.883	11844.8	4679.48	13745.8	7954.41	115776	97980.3	15202.9	16071.5	15019.6	1754.6	16359.7	8967.37	78542	99732.8	5259.52	12699	65876	1266.2	2554.11	0	293.343	120.935	1277.86	220.028
423	2301.55	78481	18069	104150	37300.3	71500.4	15773.2	27541	4846.68	3300.01	14017.3	17419	42275.8	58181.2	21801.4	21285.8	132995	143434	10925	13614.3	29906.6	34067.4	22342.4	14263.6	41577.7	26425.5	32282.5	20778.9	21435.2	17300.1	1389.54	918.549	488.145	62.7906	99.7016	0
424	168163	1583168	3406.27	4990611	982139	1262635	292407	667891	886.558	245.425	1485.31	442.949	801971	1387.38	292800	822956	3395.98	3790.94	2812.88	2974.87	383020	360.627	369746	1574.73	2455329	1606929	635.945	197456	209114	288465	1493.35	0	1163.79	20.6608	16.3797	145.688
425	3182.6	119961	147.263	197077	5397.62	86673	2453.15	5459.82	3986.62	1668.3	4482.43	4142.4	6357.23	2310.55	3097.76	3411.46	343.544	501.572	4896.33	1665.28	4145.59	1222.2	3764.59	4869.63	8125.05	1740.7	827.475	675.337	866.319	5890.5	2020.15	0	118.759	73.7641	34.6091	48.5675
