# Supplementary material for: Metabolic profiling reveals local and systemic responses of kiwifruit to Pseudomonas syringae pv. actinidiae
Source: Plant Direct. 2020 Dec 16;4(12):e00297. doi: 10.1002/pld3.297 (PMC7739878; doi:10.1002/pld3.297)
Supplement: Supplementary file 4 — Table S3 [file PLD3-4-e00297-s004.xlsx]

## Sheet: leaves
	Total	Expected	Hits	Raw p	#NAME?	Holm adjust	FDR	Impact
Alanine, aspartate and glutamate metabolism	22	0.23913	5	1.6274e-06	13.329	0.00014159	0.00014159	0.78161
Arginine and proline metabolism	38	0.41304	5	2.821e-05	10.476	0.002426	0.00099406	0.24735
Aminoacyl-tRNA biosynthesis	67	0.72826	6	3.4278e-05	10.281	0.0029136	0.00099406	0
Galactose metabolism	26	0.28261	4	0.00011421	9.0775	0.0095933	0.002484	0.05356
Nitrogen metabolism	15	0.16304	2	0.010631	4.544	0.88238	0.18498	0
Starch and sucrose metabolism	30	0.32609	2	0.040125	3.2158	1	0.58181	0.08655
Lysine biosynthesis	10	0.1087	1	0.10388	2.2646	1	1	0
Cyanoamino acid metabolism	11	0.11957	1	0.11369	2.1743	1	1	0
beta-Alanine metabolism	12	0.13043	1	0.12341	2.0922	1	1	0
Nicotinate and nicotinamide metabolism	12	0.13043	1	0.12341	2.0922	1	1	0
Ascorbate and aldarate metabolism	15	0.16304	1	0.15197	1.8841	1	1	0
Fructose and mannose metabolism	16	0.17391	1	0.1613	1.8245	1	1	0
Tyrosine metabolism	18	0.19565	1	0.17966	1.7167	1	1	0
Butanoate metabolism	18	0.19565	1	0.17966	1.7167	1	1	0
Citrate cycle (TCA cycle)	20	0.21739	1	0.19766	1.6212	1	1	0.03385
Carbon fixation in photosynthetic organisms	21	0.22826	1	0.20652	1.5774	1	1	0
Inositol phosphate metabolism	24	0.26087	1	0.23255	1.4587	1	1	0.25131
Glycerophospholipid metabolism	25	0.27174	1	0.24105	1.4228	1	1	0
Valine, leucine and isoleucine biosynthesis	26	0.28261	1	0.24946	1.3884	1	1	0.0178
Glutathione metabolism	26	0.28261	1	0.24946	1.3884	1	1	0.07756
Porphyrin and chlorophyll metabolism	29	0.31522	1	0.27418	1.294	1	1	0
Glycine, serine and threonine metabolism	30	0.32609	1	0.28226	1.2649	1	1	0
Cysteine and methionine metabolism	34	0.36957	1	0.31371	1.1593	1	1	0
Valine, leucine and isoleucine degradation	34	0.36957	1	0.31371	1.1593	1	1	0
Pyrimidine metabolism	38	0.41304	1	0.34389	1.0674	1	1	0
Amino sugar and nucleotide sugar metabolism	41	0.44565	1	0.3657	1.0059	1	1	0
Glucosinolate biosynthesis	54	0.58696	1	0.45268	0.79256	1	1	0
Purine metabolism	61	0.66304	1	0.4948	0.70361	1	1	0

## Sheet: stems
	Total	Expected	Hits	Raw p	#NAME?	Holm adjust	FDR	Impact
Galactose metabolism	26	0.26242	4	8.271e-05	9.4002	0.0071958	0.0071958	0.05356
Alanine, aspartate and glutamate metabolism	22	0.22205	3	0.0011089	6.8044	0.095368	0.048238	0.54023
Starch and sucrose metabolism	30	0.3028	3	0.0027891	5.882	0.23708	0.080885	0.08938
Arginine and proline metabolism	38	0.38354	3	0.0055285	5.1978	0.46439	0.12024	0.14004
Aminoacyl-tRNA biosynthesis	67	0.67624	3	0.026447	3.6326	1	0.46018	0
Amino sugar and nucleotide sugar metabolism	41	0.41382	2	0.061785	2.7841	1	0.89588	0
Lysine biosynthesis	10	0.10093	1	0.096792	2.3352	1	0.97392	0
Cyanoamino acid metabolism	11	0.11102	1	0.10598	2.2445	1	0.97392	0
beta-Alanine metabolism	12	0.12112	1	0.11508	2.1621	1	0.97392	0
Nicotinate and nicotinamide metabolism	12	0.12112	1	0.11508	2.1621	1	0.97392	0
Ascorbate and aldarate metabolism	15	0.1514	1	0.14187	1.9528	1	0.97392	0
Nitrogen metabolism	15	0.1514	1	0.14187	1.9528	1	0.97392	0
Fructose and mannose metabolism	16	0.16149	1	0.15064	1.8929	1	0.97392	0
Tyrosine metabolism	18	0.18168	1	0.16792	1.7843	1	0.97392	0
Butanoate metabolism	18	0.18168	1	0.16792	1.7843	1	0.97392	0
Citrate cycle (TCA cycle)	20	0.20186	1	0.18487	1.6881	1	0.98887	0.03385
Carbon fixation in photosynthetic organisms	21	0.21196	1	0.19323	1.6439	1	0.98887	0
Inositol phosphate metabolism	24	0.24224	1	0.21783	1.5241	1	1	0.25131
Valine, leucine and isoleucine biosynthesis	26	0.26242	1	0.23384	1.4531	1	1	0.0178
Glutathione metabolism	26	0.26242	1	0.23384	1.4531	1	1	0.07756
Porphyrin and chlorophyll metabolism	29	0.2927	1	0.25729	1.3575	1	1	0
Glycine, serine and threonine metabolism	30	0.3028	1	0.26496	1.3282	1	1	0
Cysteine and methionine metabolism	34	0.34317	1	0.29491	1.2211	1	1	0
Valine, leucine and isoleucine degradation	34	0.34317	1	0.29491	1.2211	1	1	0
Flavonoid biosynthesis	43	0.43401	1	0.35823	1.0266	1	1	0
Glucosinolate biosynthesis	54	0.54503	1	0.42848	0.84751	1	1	0

## Sheet: bleeding saps
	Total	Expected	Hits	Raw p	#NAME?	Holm adjust	FDR	Impact
Alanine, aspartate and glutamate metabolism	22	0.17081	3	0.00048109	7.6394	0.041855	0.041855	0.33908
Arginine and proline metabolism	38	0.29503	3	0.0024668	6.0048	0.21215	0.10731	0.22673
Butanoate metabolism	18	0.13975	2	0.0077723	4.8572	0.66065	0.20819	0
Citrate cycle (TCA cycle)	20	0.15528	2	0.0095719	4.6489	0.80404	0.20819	0.03385
Glutathione metabolism	26	0.20186	2	0.015969	4.1371	1	0.27787	0.07756
Starch and sucrose metabolism	30	0.23292	2	0.021022	3.8622	1	0.30481	0.06677
C5-Branched dibasic acid metabolism	4	0.031056	1	0.030731	3.4825	1	0.38195	0
Aminoacyl-tRNA biosynthesis	67	0.52019	2	0.091598	2.3903	1	0.94712	0
Pantothenate and CoA biosynthesis	14	0.1087	1	0.10388	2.2646	1	0.94712	0
Nitrogen metabolism	15	0.11646	1	0.11091	2.199	1	0.94712	0
Tyrosine metabolism	18	0.13975	1	0.13171	2.0271	1	0.94712	0
Carbon fixation in photosynthetic organisms	21	0.16304	1	0.15208	1.8833	1	0.94712	0.0331
Pyruvate metabolism	21	0.16304	1	0.15208	1.8833	1	0.94712	0.11295
Terpenoid backbone biosynthesis	25	0.1941	1	0.17857	1.7228	1	0.94712	0
Glycolysis or Gluconeogenesis	25	0.1941	1	0.17857	1.7228	1	0.94712	0.10916
Valine, leucine and isoleucine biosynthesis	26	0.20186	1	0.18507	1.687	1	0.94712	0
Galactose metabolism	26	0.20186	1	0.18507	1.687	1	0.94712	0.01631
Porphyrin and chlorophyll metabolism	29	0.22516	1	0.2043	1.5881	1	0.96443	0
Glycine, serine and threonine metabolism	30	0.23292	1	0.21062	1.5577	1	0.96443	0
Cysteine and methionine metabolism	34	0.26398	1	0.23545	1.4462	1	1	0
Amino sugar and nucleotide sugar metabolism	41	0.31832	1	0.27722	1.2829	1	1	0
